# Supplementary material for: Ethyl 3,6-di-O-benzyl-2-de­oxy-N-phthalimido-1-thio-β-d-glucopyran­oside
Source: Acta Crystallogr Sect E Struct Rep Online. 2010 Nov 20;66(Pt 12):o3250–1. doi: 10.1107/S1600536810047069 (PMC3011472; doi:10.1107/S1600536810047069)
Supplement: Supplementary file 1 [file e-66-o3250-sup1.cif]

##############################################################################
###                                                                        ###
###        Electronic paper (Acta Crystallographica Section E)             ###
###                                                                        ###
##############################################################################
#                                                                            #
# This CIF contains the data in a paper accepted for publication in Acta     #
# Crystallographica Section E. It conforms to the requirements of Notes      #
# for Authors for Section E, and has been peer reviewed under the auspices   #
# of the IUCr Commission on Journals.                                        #
#                                                                            #
# Full details of the Crystallographic Information File format               #
# are given in the paper "The Crystallographic Information File (CIF):       #
# a New Standard Archive File for Crystallography" by S. R. Hall, F. H.      #
# Allen and I. D. Brown [Acta Cryst. (1991), A47, 655-685].                  #
#                                                                            #
# The current version of the core CIF dictionary is obtainable from          #
# ftp://ftp.iucr.org/pub/cif_core.dic. The current version number is 2.4.    #
#                                                                            #
# Software is freely available for graphical display of the structure(s) in  #
# this CIF.  For information consult the CIF home page http://www.iucr.org/  #
# cif/home.html                                                              #
#                                                                            #
# This file may be used for bona fide research purposes within the           #
# scientific community so long as proper attribution is given to the journal # 
# article from which it was obtained.                                        #
#                                                                            #
##############################################################################
                                             
data_global
_audit_creation_method     'Editing of the cif file produced by SHELXL-97'
_journal_date_recd_electronic     2010-10-10
_journal_date_accepted     2010-11-13
_journal_name_full     'Acta Crystallographica, Section E'
_journal_year     2010
_journal_volume     66
_journal_issue     12
_journal_page_first     o3250
_journal_page_last     o3251
_journal_paper_category     QO
_journal_coeditor_code     NK2066
_publ_contact_author
;
  Lars Eriksson
  Division of Structural Chemistry
  Arrhenius laboratory
  Stockholm University
  S-106 91 Stockholm
  Sweden
;
_publ_contact_author_email     lars.eriksson@mmk.su.se
_publ_contact_author_fax     '+46 8 16 31 18'
_publ_contact_author_phone     '+46 8 16 23 94'
_publ_section_title
;\
Ethyl
3,6-di-<i>O</i>-benzyl-2-deoxy-<i>N</i>-phthalimido-1-thio-\b-<i>D</i>-\
glucopyranoside
;
loop_
    _publ_author_name
    _publ_author_address
    'Hamark, Christoffer'
;
  Department of Organic Chemistry
  Arrhenius Laboratory
  Stockholm University
  S-106 91 Stockholm
  Sweden
;
    'Landstr\"om, Jens'
;
  Department of Organic Chemistry
  Arrhenius Laboratory
  Stockholm University
  S-106 91 Stockholm
  Sweden
;
    'Eriksson, Lars'
;
  Department of Environmental and Material Chemistry
  Arrhenius Laboratory
  Stockholm University
  S-106 91 Stockholm
  Sweden
;
    'Widmalm, G\"oran'
;
  Department of Organic Chemistry
  Arrhenius Laboratory
  Stockholm University
  S-106 91 Stockholm
  Sweden
;
data_I
_chemical_name_systematic
;
Ethyl 3,6-di-<i>O</i>-benzyl-2-deoxy-<i>N</i>-(1,3-dioxo-2,3-dihydro-
1H-isoindol-2-yl)-1-thio-\b-D-glucopyranoside
;
_chemical_name_common
;
Ethyl 3,6-di-<i>O</i>-benzyl-2-deoxy-<i>N</i>-phthalimido-1-
thio-\b-D-glucopyranoside
;
_chemical_formula_moiety     'C30 H31 N O6 S'
_chemical_formula_sum     'C30 H31 N O6 S'
_chemical_formula_iupac     'C30 H31 N O6 S'
_chemical_formula_weight     533.62
_chemical_melting_point     ?
_symmetry_cell_setting     orthorhombic
_symmetry_space_group_name_H-M     'P 21 21 21'
_symmetry_space_group_name_Hall     'P 2ac 2ab'
loop_
    _symmetry_equiv_pos_as_xyz
    'x, y, z'
    '-x+1/2, -y, z+1/2'
    'x+1/2, -y+1/2, -z'
    '-x, y+1/2, -z+1/2'
_cell_length_a     8.53130(10)
_cell_length_b     14.7728(2)
_cell_length_c     21.1940(4)
_cell_angle_alpha     90.00
_cell_angle_beta     90.00
_cell_angle_gamma     90.00
_cell_volume     2671.11(7)
_cell_formula_units_Z     4
_cell_measurement_reflns_used     6086
_cell_measurement_theta_min     3.7340
_cell_measurement_theta_max     32.2643
_cell_measurement_temperature     100(2)
_exptl_crystal_description     prism
_exptl_crystal_colour     colourless
_exptl_crystal_size_max     0.25
_exptl_crystal_size_mid     0.10
_exptl_crystal_size_min     0.05
_exptl_crystal_density_diffrn     1.327
_exptl_crystal_density_meas     ?
_exptl_crystal_density_method     'not measured'
_exptl_crystal_F_000     1128
_exptl_absorpt_coefficient_mu     0.166
_exptl_absorpt_correction_type     multi-scan
_exptl_absorpt_process_details
;
(CrysAlis RED; Oxford Diffraction, 2006)
;
_exptl_absorpt_correction_T_min     0.96
_exptl_absorpt_correction_T_max     0.98
_exptl_special_details
;
CrysAlis RED, Oxford Diffraction Ltd.,Version 1.171.29.2.
Empirical absorption correction using spherical harmonics,
implemented in SCALE3 ABSPACK scaling algorithm.
;
_diffrn_ambient_temperature     100(2)
_diffrn_radiation_type     MoK\a
_diffrn_radiation_wavelength     0.71073
_diffrn_radiation_source     'Enhance (Mo) X-ray Source'
_diffrn_radiation_monochromator     'graphite'
_diffrn_measurement_device_type
                            'Oxford Diffraction Xcalibur II with Sapphire-3 CCD'
_diffrn_measurement_method     '\w scans at differnt \f'
_diffrn_detector_area_resol_mean     16.5467
_diffrn_reflns_number     17362
_diffrn_reflns_av_R_equivalents     0.0537
_diffrn_reflns_av_sigmaI/netI     0.0739
_diffrn_reflns_theta_min     3.74
_diffrn_reflns_theta_max     25.68
_diffrn_reflns_theta_full     25.68
_diffrn_measured_fraction_theta_max     0.995
_diffrn_measured_fraction_theta_full     0.995
_diffrn_reflns_limit_h_min     -10
_diffrn_reflns_limit_h_max     10
_diffrn_reflns_limit_k_min     -13
_diffrn_reflns_limit_k_max     18
_diffrn_reflns_limit_l_min     -25
_diffrn_reflns_limit_l_max     25
_diffrn_standards_number     ?
_diffrn_standards_interval_count     ?
_diffrn_standards_interval_time     ?
_diffrn_standards_decay_%     .
_refine_special_details
;
Refinement of <i>F</i>^2^ against ALL reflections. The weighted <i>R</i>-factor
<i>wR</i> and goodness of fit <i>S</i> are based on <i>F</i>^2^, conventional
<i>R</i>-factors <i>R</i> are based on <i>F</i>, with <i>F</i> set to zero for
negative <i>F</i>^2^. The threshold expression of <i>F</i>^2^ >
\s(<i>F</i>^2^) is used only for calculating <i>R</i>-factors(gt) <i>etc</i>.
and is not relevant to the choice of reflections for refinement.
<i>R</i>-factors based on <i>F</i>^2^ are statistically about twice as large
as those based on <i>F</i>, and <i>R</i>- factors based on ALL data will be
even larger.
;
_reflns_number_total     5059
_reflns_number_gt     4023
_reflns_threshold_expression     I>2\s(I)
_refine_ls_structure_factor_coef     Fsqd
_refine_ls_matrix_type     full
_refine_ls_R_factor_all     0.0639
_refine_ls_R_factor_gt     0.0438
_refine_ls_wR_factor_gt     0.0636
_refine_ls_wR_factor_ref     0.0674
_refine_ls_goodness_of_fit_ref     0.954
_refine_ls_restrained_S_all     0.954
_refine_ls_number_reflns     5059
_refine_ls_number_parameters     346
_refine_ls_number_restraints     0
_refine_ls_hydrogen_treatment     constr
_refine_ls_weighting_scheme     calc
_refine_ls_weighting_details
                 'calc w=1/[\s^2^(Fo^2^)+(0.0261P)^2^] where P=(Fo^2^+2Fc^2^)/3'
_atom_sites_solution_hydrogens     geom
_atom_sites_solution_primary     direct
_atom_sites_solution_secondary     difmap
_refine_ls_shift/su_max     0.001
_refine_ls_shift/su_mean     0.000
_refine_diff_density_max     0.490
_refine_diff_density_min     -0.271
_refine_ls_extinction_method     'SHELXL97 (Sheldrick, 2008)'
_refine_ls_extinction_coef     0.0028(4)
_refine_ls_extinction_expression
                                  'Fc^*^=kFc[1+0.001xFc^2^\l^3^/sin(2\q)]^-1/4^'
_refine_ls_abs_structure_details     'Flack (1983), 2173 Friedel pairs'
_refine_ls_abs_structure_Flack     0.01(7)
loop_
    _atom_type_symbol
    _atom_type_description
    _atom_type_scat_dispersion_real
    _atom_type_scat_dispersion_imag
    _atom_type_scat_source
    'C' 'C' 0.0033 0.0016
                         'International Tables Vol C Tables 4.2.6.8 and 6.1.1.4'
    'H' 'H' 0.0000 0.0000
                         'International Tables Vol C Tables 4.2.6.8 and 6.1.1.4'
    'O' 'O' 0.0106 0.0060
                         'International Tables Vol C Tables 4.2.6.8 and 6.1.1.4'
    'S' 'S' 0.1246 0.1234
                         'International Tables Vol C Tables 4.2.6.8 and 6.1.1.4'
    'N' 'N' 0.0061 0.0033
                         'International Tables Vol C Tables 4.2.6.8 and 6.1.1.4'
_computing_data_collection     'CrysAlis CCD (Oxford Diffraction, 2006)'
_computing_cell_refinement     'CrysAlis RED (Oxford Diffraction, 2006)'
_computing_data_reduction     'CrysAlis RED (Oxford Diffraction, 2006)'
_computing_structure_solution     'SHELXS97 (Sheldrick, 2008)'
_computing_structure_refinement     'SHELXL97 (Sheldrick, 2008)'
_computing_molecular_graphics     'DIAMOND (Brandenburg, 1999)'
_computing_publication_material     'PLATON (Spek, 2009)'
loop_
    _atom_site_type_symbol
    _atom_site_label
    _atom_site_fract_x
    _atom_site_fract_y
    _atom_site_fract_z
    _atom_site_U_iso_or_equiv
    _atom_site_adp_type
    _atom_site_calc_flag
    _atom_site_refinement_flags
    _atom_site_occupancy
    _atom_site_disorder_assembly
    _atom_site_disorder_group
    S S1 0.32681(7) 0.66068(4) 0.88067(3) 0.01942(15) Uani d . 1 . .
    C C7 0.3666(3) 0.73807(17) 0.81586(11) 0.0255(6) Uani d . 1 . .
    H H7A 0.3252 0.7127 0.7760 0.031 Uiso calc R 1 . .
    H H7B 0.3142 0.7968 0.8237 0.031 Uiso calc R 1 . .
    C C8 0.5419(3) 0.75202(18) 0.81042(12) 0.0301(6) Uani d . 1 . .
    H H8A 0.5822 0.7771 0.8500 0.045 Uiso calc R 1 . .
    H H8B 0.5639 0.7941 0.7758 0.045 Uiso calc R 1 . .
    H H8C 0.5929 0.6939 0.8019 0.045 Uiso calc R 1 . .
    C C1 0.1170(2) 0.66968(15) 0.88275(11) 0.0156(5) Uani d . 1 . .
    H H1 0.0741 0.6638 0.8390 0.019 Uiso calc R 1 . .
    C C2 0.0500(3) 0.59407(14) 0.92453(10) 0.0149(5) Uani d . 1 . .
    H H2 0.1098 0.5946 0.9651 0.018 Uiso calc R 1 . .
    C C3 -0.1227(3) 0.60855(14) 0.94058(11) 0.0147(5) Uani d . 1 . .
    H H3 -0.1889 0.5930 0.9032 0.018 Uiso calc R 1 . .
    C C4 -0.1537(3) 0.70604(14) 0.96039(11) 0.0150(5) Uani d . 1 . .
    H H4 -0.1002 0.7184 1.0015 0.018 Uiso calc R 1 . .
    C C5 -0.0901(3) 0.76978(15) 0.91011(11) 0.0153(5) Uani d . 1 . .
    H H5 -0.1369 0.7540 0.8683 0.018 Uiso calc R 1 . .
    O O5 0.07730(18) 0.75651(10) 0.90779(7) 0.0171(4) Uani d . 1 . .
    C C6 -0.1223(3) 0.86722(14) 0.92464(11) 0.0195(6) Uani d . 1 . .
    H H6A -0.2366 0.8767 0.9293 0.023 Uiso calc R 1 . .
    H H6B -0.0711 0.8841 0.9649 0.023 Uiso calc R 1 . .
    N N2 0.0742(2) 0.50558(12) 0.89529(8) 0.0144(4) Uani d . 1 . .
    C C21 0.1697(3) 0.43819(15) 0.92183(11) 0.0206(6) Uani d . 1 . .
    O O22 0.2428(2) 0.44655(11) 0.97041(8) 0.0297(4) Uani d . 1 . .
    C C23 0.1603(3) 0.36067(14) 0.87817(12) 0.0203(5) Uani d . 1 . .
    C C24 0.2295(3) 0.27621(16) 0.88227(12) 0.0295(6) Uani d . 1 . .
    H H24 0.2966 0.2608 0.9164 0.035 Uiso calc R 1 . .
    C C25 0.1966(3) 0.21488(16) 0.83440(12) 0.0315(7) Uani d . 1 . .
    H H25 0.2401 0.1558 0.8364 0.038 Uiso calc R 1 . .
    C C26 0.1023(3) 0.23773(16) 0.78409(12) 0.0265(6) Uani d . 1 . .
    H H26 0.0831 0.1944 0.7519 0.032 Uiso calc R 1 . .
    C C27 0.0348(3) 0.32341(15) 0.77964(11) 0.0211(6) Uani d . 1 . .
    H H27 -0.0290 0.3399 0.7447 0.025 Uiso calc R 1 . .
    C C28 0.0649(3) 0.38319(15) 0.82828(11) 0.0165(5) Uani d . 1 . .
    C C29 0.0087(3) 0.47748(15) 0.83788(11) 0.0152(5) Uani d . 1 . .
    O O30 -0.07326(19) 0.52424(10) 0.80436(7) 0.0210(4) Uani d . 1 . .
    O O3 -0.15948(18) 0.54906(10) 0.99189(7) 0.0198(4) Uani d . 1 . .
    C C31 -0.3063(3) 0.50213(15) 0.98636(11) 0.0223(6) Uani d . 1 . .
    H H31A -0.3821 0.5411 0.9637 0.027 Uiso calc R 1 . .
    H H31B -0.3487 0.4903 1.0291 0.027 Uiso calc R 1 . .
    C C32 -0.2895(3) 0.41349(15) 0.95149(11) 0.0223(6) Uani d . 1 . .
    C C33 -0.1825(3) 0.34987(17) 0.97248(13) 0.0380(7) Uani d . 1 . .
    H H33 -0.1169 0.3628 1.0076 0.046 Uiso calc R 1 . .
    C C34 -0.1718(4) 0.26677(19) 0.94180(16) 0.0544(10) Uani d . 1 . .
    H H34 -0.1010 0.2221 0.9569 0.065 Uiso calc R 1 . .
    C C35 -0.2628(4) 0.2490(2) 0.88986(18) 0.0575(10) Uani d . 1 . .
    H H35 -0.2541 0.1925 0.8687 0.069 Uiso calc R 1 . .
    C C36 -0.3653(4) 0.3123(2) 0.86889(16) 0.0570(10) Uani d . 1 . .
    H H36 -0.4277 0.3003 0.8327 0.068 Uiso calc R 1 . .
    C C37 -0.3799(3) 0.3945(2) 0.89988(13) 0.0406(8) Uani d . 1 . .
    H H37 -0.4532 0.4381 0.8851 0.049 Uiso calc R 1 . .
    O O4 -0.31735(17) 0.71949(11) 0.96734(7) 0.0214(4) Uani d . 1 . .
    H H4A -0.3403 0.7205 1.0059 0.032 Uiso calc R 1 . .
    O O6 -0.06402(19) 0.92258(10) 0.87509(8) 0.0278(4) Uani d . 1 . .
    C C61 -0.1367(3) 1.01026(15) 0.87450(13) 0.0273(6) Uani d . 1 . .
    H H61A -0.0701 1.0527 0.8503 0.033 Uiso calc R 1 . .
    H H61B -0.1443 1.0332 0.9183 0.033 Uiso calc R 1 . .
    C C62 -0.2970(3) 1.00801(15) 0.84587(11) 0.0215(6) Uani d . 1 . .
    C C63 -0.4318(3) 0.99598(14) 0.88219(12) 0.0211(5) Uani d . 1 . .
    H H63 -0.4234 0.9938 0.9269 0.025 Uiso calc R 1 . .
    C C64 -0.5772(3) 0.98725(15) 0.85426(12) 0.0274(6) Uani d . 1 . .
    H H64 -0.6670 0.9767 0.8797 0.033 Uiso calc R 1 . .
    C C65 -0.5930(3) 0.99374(16) 0.78969(12) 0.0301(7) Uani d . 1 . .
    H H65 -0.6932 0.9880 0.7705 0.036 Uiso calc R 1 . .
    C C66 -0.4620(4) 1.00867(17) 0.75332(13) 0.0368(7) Uani d . 1 . .
    H H66 -0.4723 1.0143 0.7089 0.044 Uiso calc R 1 . .
    C C67 -0.3158(3) 1.01558(15) 0.78078(12) 0.0305(7) Uani d . 1 . .
    H H67 -0.2266 1.0257 0.7549 0.037 Uiso calc R 1 . .
loop_
    _atom_site_aniso_label
    _atom_site_aniso_U_11
    _atom_site_aniso_U_22
    _atom_site_aniso_U_33
    _atom_site_aniso_U_12
    _atom_site_aniso_U_13
    _atom_site_aniso_U_23
    S1 0.0140(3) 0.0220(3) 0.0222(3) 0.0024(3) 0.0021(3) 0.0003(3)
    C7 0.0210(16) 0.0300(15) 0.0256(15) -0.0020(12) 0.0010(11) 0.0062(12)
    C8 0.0232(16) 0.0318(15) 0.0353(17) -0.0039(13) 0.0063(12) 0.0013(13)
    C1 0.0131(12) 0.0157(12) 0.0180(13) 0.0045(10) -0.0022(10) -0.0044(11)
    C2 0.0171(13) 0.0156(13) 0.0118(13) 0.0027(11) -0.0043(10) -0.0024(10)
    C3 0.0166(14) 0.0183(13) 0.0091(13) -0.0013(10) -0.0003(10) -0.0001(10)
    C4 0.0081(13) 0.0219(13) 0.0148(13) 0.0027(11) -0.0007(10) -0.0028(10)
    C5 0.0132(14) 0.0177(13) 0.0151(13) 0.0018(10) -0.0007(10) -0.0032(10)
    O5 0.0155(9) 0.0154(9) 0.0203(9) 0.0016(7) 0.0001(7) -0.0039(7)
    C6 0.0176(14) 0.0193(14) 0.0217(14) 0.0040(11) 0.0015(11) 0.0014(11)
    N2 0.0189(11) 0.0129(10) 0.0114(10) 0.0031(9) -0.0011(8) -0.0028(8)
    C21 0.0265(15) 0.0184(13) 0.0168(14) 0.0034(13) 0.0000(12) 0.0002(11)
    O22 0.0424(12) 0.0276(10) 0.0190(10) 0.0120(9) -0.0102(9) -0.0042(8)
    C23 0.0293(14) 0.0155(13) 0.0162(13) 0.0038(11) 0.0019(12) -0.0029(11)
    C24 0.0447(17) 0.0248(14) 0.0190(14) 0.0126(13) -0.0043(14) -0.0001(13)
    C25 0.0480(19) 0.0146(13) 0.0319(16) 0.0104(13) 0.0022(14) -0.0001(12)
    C26 0.0360(17) 0.0201(15) 0.0236(15) -0.0035(13) 0.0041(13) -0.0070(12)
    C27 0.0261(15) 0.0193(14) 0.0180(14) -0.0025(12) 0.0007(11) -0.0021(11)
    C28 0.0211(14) 0.0149(13) 0.0135(13) 0.0005(11) 0.0049(11) 0.0012(10)
    C29 0.0139(13) 0.0159(13) 0.0159(13) -0.0005(10) 0.0036(11) 0.0008(11)
    O30 0.0234(10) 0.0190(9) 0.0205(10) 0.0025(8) -0.0060(8) -0.0023(7)
    O3 0.0218(9) 0.0205(9) 0.0172(9) -0.0045(8) 0.0014(7) 0.0037(7)
    C31 0.0197(14) 0.0204(13) 0.0269(14) -0.0048(12) 0.0062(11) 0.0018(11)
    C32 0.0269(16) 0.0179(13) 0.0221(14) -0.0060(12) 0.0077(12) 0.0028(11)
    C33 0.056(2) 0.0241(16) 0.0342(17) -0.0014(15) 0.0080(15) 0.0051(13)
    C34 0.083(3) 0.0226(17) 0.057(2) 0.0080(18) 0.032(2) 0.0126(16)
    C35 0.075(3) 0.0244(17) 0.073(3) -0.0148(17) 0.031(2) -0.0201(19)
    C36 0.057(2) 0.064(2) 0.051(2) -0.0161(19) -0.0022(18) -0.0312(19)
    C37 0.0401(19) 0.0418(18) 0.0397(19) -0.0019(14) -0.0013(15) -0.0122(14)
    O4 0.0150(9) 0.0266(9) 0.0225(9) 0.0008(8) 0.0042(8) -0.0009(8)
    O6 0.0289(10) 0.0167(9) 0.0377(11) 0.0066(8) 0.0098(9) 0.0046(8)
    C61 0.0272(16) 0.0168(14) 0.0378(17) 0.0014(11) 0.0061(13) 0.0024(12)
    C62 0.0341(16) 0.0085(12) 0.0221(14) 0.0057(12) 0.0075(12) -0.0010(10)
    C63 0.0266(15) 0.0178(13) 0.0189(13) 0.0078(12) 0.0016(13) 0.0005(12)
    C64 0.0289(16) 0.0210(15) 0.0325(16) 0.0097(13) 0.0042(13) 0.0024(12)
    C65 0.0388(18) 0.0205(14) 0.0311(16) 0.0077(14) -0.0114(14) -0.0002(13)
    C66 0.066(2) 0.0267(16) 0.0182(15) 0.0091(16) -0.0061(15) -0.0012(12)
    C67 0.0456(19) 0.0170(14) 0.0289(16) 0.0037(14) 0.0160(14) 0.0012(12)
_geom_special_details
;
All e.s.d.'s (except the e.s.d. in the dihedral angle between two l.s. planes)
are estimated using the full covariance matrix. The cell e.s.d.'s are taken
into account individually in the estimation of e.s.d.'s in distances, angles
and torsion angles; correlations between e.s.d.'s in cell parameters are only
used when they are defined by crystal symmetry. An approximate (isotropic)
treatment of cell e.s.d.'s is used for estimating e.s.d.'s involving l.s.
planes.
;
loop_
    _geom_bond_atom_site_label_1
    _geom_bond_atom_site_label_2
    _geom_bond_site_symmetry_2
    _geom_bond_distance
    _geom_bond_publ_flag
    S1 C1 . 1.796(2) yes
    S1 C7 . 1.819(2) yes
    C7 C8 . 1.513(3) ?
    C7 H7A . 0.9900 ?
    C7 H7B . 0.9900 ?
    C8 H8A . 0.9800 ?
    C8 H8B . 0.9800 ?
    C8 H8C . 0.9800 ?
    C1 O5 . 1.429(2) ?
    C1 C2 . 1.536(3) ?
    C1 H1 . 1.0000 ?
    C2 N2 . 1.462(3) ?
    C2 C3 . 1.526(3) ?
    C2 H2 . 1.0000 ?
    C3 O3 . 1.433(3) ?
    C3 C4 . 1.523(3) ?
    C3 H3 . 1.0000 ?
    C4 O4 . 1.417(2) ?
    C4 C5 . 1.522(3) ?
    C4 H4 . 1.0000 ?
    C5 O5 . 1.442(3) ?
    C5 C6 . 1.498(3) ?
    C5 H5 . 1.0000 ?
    C6 O6 . 1.421(3) ?
    C6 H6A . 0.9900 ?
    C6 H6B . 0.9900 ?
    N2 C29 . 1.402(3) ?
    N2 C21 . 1.404(3) ?
    C21 O22 . 1.210(3) ?
    C21 C23 . 1.474(3) ?
    C23 C28 . 1.376(3) ?
    C23 C24 . 1.383(3) ?
    C24 C25 . 1.389(3) ?
    C24 H24 . 0.9500 ?
    C25 C26 . 1.377(3) ?
    C25 H25 . 0.9500 ?
    C26 C27 . 1.394(3) ?
    C26 H26 . 0.9500 ?
    C27 C28 . 1.381(3) ?
    C27 H27 . 0.9500 ?
    C28 C29 . 1.487(3) ?
    C29 O30 . 1.213(3) ?
    O3 C31 . 1.436(3) ?
    C31 C32 . 1.510(3) ?
    C31 H31A . 0.9900 ?
    C31 H31B . 0.9900 ?
    C32 C37 . 1.367(4) ?
    C32 C33 . 1.383(3) ?
    C33 C34 . 1.392(4) ?
    C33 H33 . 0.9500 ?
    C34 C35 . 1.373(5) ?
    C34 H34 . 0.9500 ?
    C35 C36 . 1.356(4) ?
    C35 H35 . 0.9500 ?
    C36 C37 . 1.386(4) ?
    C36 H36 . 0.9500 ?
    C37 H37 . 0.9500 ?
    O4 H4A . 0.8400 ?
    O6 C61 . 1.436(3) ?
    C61 C62 . 1.496(3) ?
    C61 H61A . 0.9900 ?
    C61 H61B . 0.9900 ?
    C62 C67 . 1.393(3) ?
    C62 C63 . 1.395(3) ?
    C63 C64 . 1.381(3) ?
    C63 H63 . 0.9500 ?
    C64 C65 . 1.378(3) ?
    C64 H64 . 0.9500 ?
    C65 C66 . 1.376(4) ?
    C65 H65 . 0.9500 ?
    C66 C67 . 1.380(4) ?
    C66 H66 . 0.9500 ?
    C67 H67 . 0.9500 ?
loop_
    _geom_angle_atom_site_label_1
    _geom_angle_atom_site_label_2
    _geom_angle_atom_site_label_3
    _geom_angle_site_symmetry_1
    _geom_angle_site_symmetry_3
    _geom_angle
    _geom_angle_publ_flag
    C1 S1 C7 . . 99.10(11) yes
    C8 C7 S1 . . 109.13(17) ?
    C8 C7 H7A . . 109.9 ?
    S1 C7 H7A . . 109.9 ?
    C8 C7 H7B . . 109.9 ?
    S1 C7 H7B . . 109.9 ?
    H7A C7 H7B . . 108.3 ?
    C7 C8 H8A . . 109.5 ?
    C7 C8 H8B . . 109.5 ?
    H8A C8 H8B . . 109.5 ?
    C7 C8 H8C . . 109.5 ?
    H8A C8 H8C . . 109.5 ?
    H8B C8 H8C . . 109.5 ?
    O5 C1 C2 . . 110.52(17) ?
    O5 C1 S1 . . 108.16(14) ?
    C2 C1 S1 . . 109.35(15) ?
    O5 C1 H1 . . 109.6 ?
    C2 C1 H1 . . 109.6 ?
    S1 C1 H1 . . 109.6 ?
    N2 C2 C3 . . 110.89(18) ?
    N2 C2 C1 . . 110.68(18) ?
    C3 C2 C1 . . 112.68(17) ?
    N2 C2 H2 . . 107.4 ?
    C3 C2 H2 . . 107.4 ?
    C1 C2 H2 . . 107.4 ?
    O3 C3 C4 . . 109.41(17) ?
    O3 C3 C2 . . 107.13(17) ?
    C4 C3 C2 . . 111.22(18) ?
    O3 C3 H3 . . 109.7 ?
    C4 C3 H3 . . 109.7 ?
    C2 C3 H3 . . 109.7 ?
    O4 C4 C5 . . 109.72(18) ?
    O4 C4 C3 . . 109.43(18) ?
    C5 C4 C3 . . 109.25(17) ?
    O4 C4 H4 . . 109.5 ?
    C5 C4 H4 . . 109.5 ?
    C3 C4 H4 . . 109.5 ?
    O5 C5 C6 . . 108.63(19) ?
    O5 C5 C4 . . 107.04(18) ?
    C6 C5 C4 . . 112.65(18) ?
    O5 C5 H5 . . 109.5 ?
    C6 C5 H5 . . 109.5 ?
    C4 C5 H5 . . 109.5 ?
    C1 O5 C5 . . 111.66(16) ?
    O6 C6 C5 . . 109.69(18) ?
    O6 C6 H6A . . 109.7 ?
    C5 C6 H6A . . 109.7 ?
    O6 C6 H6B . . 109.7 ?
    C5 C6 H6B . . 109.7 ?
    H6A C6 H6B . . 108.2 ?
    C29 N2 C21 . . 111.67(18) ?
    C29 N2 C2 . . 125.19(18) ?
    C21 N2 C2 . . 123.14(18) ?
    O22 C21 N2 . . 124.6(2) ?
    O22 C21 C23 . . 129.9(2) ?
    N2 C21 C23 . . 105.5(2) ?
    C28 C23 C24 . . 121.3(2) ?
    C28 C23 C21 . . 109.05(19) ?
    C24 C23 C21 . . 129.7(2) ?
    C23 C24 C25 . . 117.2(2) ?
    C23 C24 H24 . . 121.4 ?
    C25 C24 H24 . . 121.4 ?
    C26 C25 C24 . . 121.6(2) ?
    C26 C25 H25 . . 119.2 ?
    C24 C25 H25 . . 119.2 ?
    C25 C26 C27 . . 121.1(2) ?
    C25 C26 H26 . . 119.5 ?
    C27 C26 H26 . . 119.5 ?
    C28 C27 C26 . . 117.0(2) ?
    C28 C27 H27 . . 121.5 ?
    C26 C27 H27 . . 121.5 ?
    C23 C28 C27 . . 121.9(2) ?
    C23 C28 C29 . . 108.2(2) ?
    C27 C28 C29 . . 129.9(2) ?
    O30 C29 N2 . . 124.7(2) ?
    O30 C29 C28 . . 129.7(2) ?
    N2 C29 C28 . . 105.5(2) ?
    C3 O3 C31 . . 115.16(17) ?
    O3 C31 C32 . . 112.04(18) ?
    O3 C31 H31A . . 109.2 ?
    C32 C31 H31A . . 109.2 ?
    O3 C31 H31B . . 109.2 ?
    C32 C31 H31B . . 109.2 ?
    H31A C31 H31B . . 107.9 ?
    C37 C32 C33 . . 119.4(2) ?
    C37 C32 C31 . . 121.0(2) ?
    C33 C32 C31 . . 119.6(2) ?
    C32 C33 C34 . . 119.5(3) ?
    C32 C33 H33 . . 120.3 ?
    C34 C33 H33 . . 120.3 ?
    C35 C34 C33 . . 120.4(3) ?
    C35 C34 H34 . . 119.8 ?
    C33 C34 H34 . . 119.8 ?
    C36 C35 C34 . . 119.7(3) ?
    C36 C35 H35 . . 120.1 ?
    C34 C35 H35 . . 120.1 ?
    C35 C36 C37 . . 120.5(3) ?
    C35 C36 H36 . . 119.8 ?
    C37 C36 H36 . . 119.8 ?
    C32 C37 C36 . . 120.5(3) ?
    C32 C37 H37 . . 119.7 ?
    C36 C37 H37 . . 119.7 ?
    C4 O4 H4A . . 109.5 ?
    C6 O6 C61 . . 111.98(18) ?
    O6 C61 C62 . . 112.21(19) ?
    O6 C61 H61A . . 109.2 ?
    C62 C61 H61A . . 109.2 ?
    O6 C61 H61B . . 109.2 ?
    C62 C61 H61B . . 109.2 ?
    H61A C61 H61B . . 107.9 ?
    C67 C62 C63 . . 117.5(2) ?
    C67 C62 C61 . . 120.4(2) ?
    C63 C62 C61 . . 122.2(2) ?
    C64 C63 C62 . . 121.1(2) ?
    C64 C63 H63 . . 119.5 ?
    C62 C63 H63 . . 119.5 ?
    C65 C64 C63 . . 120.5(3) ?
    C65 C64 H64 . . 119.8 ?
    C63 C64 H64 . . 119.8 ?
    C66 C65 C64 . . 119.2(3) ?
    C66 C65 H65 . . 120.4 ?
    C64 C65 H65 . . 120.4 ?
    C65 C66 C67 . . 120.7(2) ?
    C65 C66 H66 . . 119.7 ?
    C67 C66 H66 . . 119.7 ?
    C66 C67 C62 . . 121.1(2) ?
    C66 C67 H67 . . 119.5 ?
    C62 C67 H67 . . 119.5 ?
loop_
    _geom_torsion_atom_site_label_1
    _geom_torsion_atom_site_label_2
    _geom_torsion_atom_site_label_3
    _geom_torsion_atom_site_label_4
    _geom_torsion_site_symmetry_1
    _geom_torsion_site_symmetry_2
    _geom_torsion_site_symmetry_3
    _geom_torsion_site_symmetry_4
    _geom_torsion
    _geom_torsion_publ_flag
    C7 S1 C1 H1 . . . . 47.4 yes
    C1 S1 C7 C8 . . . . 172.39(18) ?
    C7 S1 C1 O5 . . . . -72.06(17) yes
    C7 S1 C1 C2 . . . . 167.52(16) ?
    O5 C1 C2 N2 . . . . 173.35(17) ?
    S1 C1 C2 N2 . . . . -67.7(2) ?
    O5 C1 C2 C3 . . . . 48.5(2) ?
    S1 C1 C2 C3 . . . . 167.49(15) ?
    N2 C2 C3 O3 . . . . 70.3(2) ?
    C1 C2 C3 O3 . . . . -164.98(17) ?
    N2 C2 C3 C4 . . . . -170.16(17) ?
    C1 C2 C3 C4 . . . . -45.5(2) ?
    O3 C3 C4 O4 . . . . -69.0(2) ?
    C2 C3 C4 O4 . . . . 172.88(17) ?
    O3 C3 C4 C5 . . . . 170.90(17) ?
    C2 C3 C4 C5 . . . . 52.7(2) ?
    O4 C4 C5 O5 . . . . 176.83(17) ?
    C3 C4 C5 O5 . . . . -63.2(2) ?
    O4 C4 C5 C6 . . . . 57.5(2) ?
    C3 C4 C5 C6 . . . . 177.45(19) ?
    C2 C1 O5 C5 . . . . -61.2(2) ?
    S1 C1 O5 C5 . . . . 179.08(15) ?
    C6 C5 O5 C1 . . . . -169.14(17) ?
    C4 C5 O5 C1 . . . . 69.0(2) ?
    O5 C5 C6 O6 . . . . 63.3(2) yes
    C4 C5 C6 O6 . . . . -178.31(19) ?
    C3 C2 N2 C29 . . . . 62.2(3) ?
    C1 C2 N2 C29 . . . . -63.6(3) ?
    C3 C2 N2 C21 . . . . -118.6(2) ?
    C1 C2 N2 C21 . . . . 115.6(2) ?
    C29 N2 C21 O22 . . . . 178.0(2) ?
    C2 N2 C21 O22 . . . . -1.3(4) ?
    C29 N2 C21 C23 . . . . -1.3(3) ?
    C2 N2 C21 C23 . . . . 179.4(2) ?
    O22 C21 C23 C28 . . . . -178.6(3) ?
    N2 C21 C23 C28 . . . . 0.7(3) ?
    O22 C21 C23 C24 . . . . 2.1(5) ?
    N2 C21 C23 C24 . . . . -178.7(2) ?
    C28 C23 C24 C25 . . . . -0.9(4) ?
    C21 C23 C24 C25 . . . . 178.4(3) ?
    C23 C24 C25 C26 . . . . 1.6(4) ?
    C24 C25 C26 C27 . . . . -0.6(4) ?
    C25 C26 C27 C28 . . . . -1.0(4) ?
    C24 C23 C28 C27 . . . . -0.8(4) ?
    C21 C23 C28 C27 . . . . 179.8(2) ?
    C24 C23 C28 C29 . . . . 179.6(2) ?
    C21 C23 C28 C29 . . . . 0.2(3) ?
    C26 C27 C28 C23 . . . . 1.7(4) ?
    C26 C27 C28 C29 . . . . -178.8(2) ?
    C21 N2 C29 O30 . . . . -177.1(2) ?
    C2 N2 C29 O30 . . . . 2.2(3) ?
    C21 N2 C29 C28 . . . . 1.4(2) ?
    C2 N2 C29 C28 . . . . -179.31(19) ?
    C23 C28 C29 O30 . . . . 177.4(2) ?
    C27 C28 C29 O30 . . . . -2.1(4) ?
    C23 C28 C29 N2 . . . . -1.0(2) ?
    C27 C28 C29 N2 . . . . 179.5(2) ?
    C4 C3 O3 C31 . . . . 102.6(2) ?
    C2 C3 O3 C31 . . . . -136.77(18) ?
    C3 O3 C31 C32 . . . . 88.6(2) ?
    O3 C31 C32 C37 . . . . -125.6(3) ?
    O3 C31 C32 C33 . . . . 55.3(3) ?
    C37 C32 C33 C34 . . . . -1.8(4) ?
    C31 C32 C33 C34 . . . . 177.4(2) ?
    C32 C33 C34 C35 . . . . 2.1(4) ?
    C33 C34 C35 C36 . . . . -0.9(5) ?
    C34 C35 C36 C37 . . . . -0.6(5) ?
    C33 C32 C37 C36 . . . . 0.3(4) ?
    C31 C32 C37 C36 . . . . -178.9(3) ?
    C35 C36 C37 C32 . . . . 0.9(5) ?
    C5 C6 O6 C61 . . . . 159.61(19) ?
    C6 O6 C61 C62 . . . . -78.3(3) ?
    O6 C61 C62 C67 . . . . -85.7(3) ?
    O6 C61 C62 C63 . . . . 92.6(3) ?
    C67 C62 C63 C64 . . . . 3.3(3) ?
    C61 C62 C63 C64 . . . . -175.0(2) ?
    C62 C63 C64 C65 . . . . -2.5(3) ?
    C63 C64 C65 C66 . . . . 0.3(4) ?
    C64 C65 C66 C67 . . . . 1.1(4) ?
    C65 C66 C67 C62 . . . . -0.3(4) ?
    C63 C62 C67 C66 . . . . -1.9(3) ?
    C61 C62 C67 C66 . . . . 176.4(2) ?
loop_
    _geom_hbond_atom_site_label_D
    _geom_hbond_atom_site_label_H
    _geom_hbond_atom_site_label_A
    _geom_hbond_site_symmetry_D
    _geom_hbond_site_symmetry_H
    _geom_hbond_site_symmetry_A
    _geom_hbond_distance_DH
    _geom_hbond_distance_HA
    _geom_hbond_distance_DA
    _geom_hbond_angle_DHA
    _geom_hbond_publ_flag
    O4 H4A O5 . . 3_467 0.84 1.99 2.817(2) 168 yes
