# Supplementary material for: Ethyl 3,6-di-O-benzyl-2-de­oxy-N-phthalimido-1-thio-β-d-glucopyran­oside
Source: Acta Crystallogr Sect E Struct Rep Online. 2010 Nov 20;66(Pt 12):o3250–1. doi: 10.1107/S1600536810047069 (PMC3011472; doi:10.1107/S1600536810047069)
Supplement: Supplementary file 2 [file e-66-o3250-Isup2.hkl]

# 
# h,k,l, Fc-squared, Fo-squared, sigma(Fo-squared) and status flag 
# 
data_I
_shelx_title 'E CrysAlis p4p export at Mon Feb 16 12:12:15 2009' 
_shelx_refln_list_code          4 
_shelx_F_calc_maximum      237.28 
_exptl_crystal_F_000      1128.00 
_reflns_d_resolution_high  0.8201 
 
loop_ 
 _symmetry_equiv_pos_as_xyz 
 'x, y, z' 
 '-x+1/2, -y, z+1/2' 
 'x+1/2, -y+1/2, -z' 
 '-x, y+1/2, -z+1/2' 
 
_cell_length_a     8.5313 
_cell_length_b    14.7728 
_cell_length_c    21.1940 
_cell_angle_alpha  90.000 
_cell_angle_beta   90.000 
_cell_angle_gamma  90.000 
 
_shelx_F_squared_multiplier     1.000 
 
loop_ 
 _refln_index_h 
 _refln_index_k 
 _refln_index_l 
 _refln_F_squared_calc 
 _refln_F_squared_meas 
 _refln_F_squared_sigma 
 _refln_observed_status 
   2   0   0     1724.73     1813.39     52.40 o 
   4   0   0    11088.50    11403.96    143.65 o 
   6   0   0       14.81       33.54     29.03 o 
   8   0   0     2434.83     2282.37    115.27 o 
  10   0   0       47.97      142.68     93.26 o 
   2   1   0    18927.56    18771.38     90.17 o 
   3   1   0      360.43      411.21     24.06 o 
   4   1   0     2055.62     2134.18     37.49 o 
   5   1   0     1640.50     1619.51     38.34 o 
   6   1   0      279.21      311.70     30.12 o 
   7   1   0      511.07      488.97     34.92 o 
   8   1   0      115.51      138.03     40.33 o 
   9   1   0       74.04       89.01     44.63 o 
  10   1   0        6.01       -1.06     64.43 o 
   2   2   0     4061.67     4179.92     38.80 o 
   3   2   0      312.78      287.81     24.37 o 
   4   2   0      853.37      928.86     38.80 o 
   5   2   0     1952.99     1781.78     40.25 o 
   6   2   0      461.92      450.62     27.93 o 
   7   2   0       16.42       37.23     25.42 o 
   8   2   0      106.93      157.98     46.93 o 
   9   2   0      878.30      918.53     56.44 o 
  10   2   0        5.15       82.27     55.11 o 
   1   3   0       68.79       61.53     12.69 o 
   2   3   0     9396.90     9716.77    121.64 o 
   3   3   0     1027.51     1021.84     30.10 o 
   4   3   0        0.38       10.04     20.88 o 
   5   3   0      168.92      126.06     23.48 o 
   6   3   0      581.01      584.06     29.69 o 
   7   3   0       78.52      103.90     27.11 o 
   8   3   0       29.80       42.39     39.76 o 
   9   3   0       76.42      114.36     46.04 o 
  10   3   0      196.54      244.53     53.06 o 
   0   4   0    56299.58    59775.64    522.06 o 
   1   4   0     1851.35     1879.44     25.41 o 
   2   4   0      180.66      204.87     17.79 o 
   3   4   0     2175.98     2303.02     40.58 o 
   4   4   0       53.54       61.00     22.26 o 
   5   4   0      360.88      400.66     27.30 o 
   6   4   0     1154.78     1244.67     36.83 o 
   7   4   0        6.04       10.17     27.64 o 
   8   4   0      289.10      282.99     45.28 o 
   9   4   0      374.60      438.27     51.84 o 
  10   4   0      112.31       69.15     49.98 o 
   1   5   0       44.80       67.40     16.08 o 
   2   5   0       82.97      107.26     10.81 o 
   3   5   0      518.79      559.46     30.15 o 
   4   5   0       28.14       24.91     26.15 o 
   5   5   0        0.36        7.66     24.19 o 
   6   5   0       50.22       35.38     26.22 o 
   7   5   0      125.50      121.08     29.99 o 
   8   5   0      651.63      710.35     52.48 o 
   9   5   0      199.26      358.65     51.55 o 
   0   6   0     1833.45     1871.75     31.41 o 
   1   6   0      950.63      996.56     15.76 o 
   2   6   0       72.42       55.26     18.75 o 
   3   6   0      876.45      911.49     27.92 o 
   4   6   0      314.56      355.64     31.26 o 
   5   6   0      409.47      414.68     34.68 o 
   6   6   0     1587.91     1577.39     42.56 o 
   7   6   0       20.36       46.06     31.39 o 
   8   6   0      232.06      251.79     47.26 o 
   9   6   0      274.40      278.26     52.23 o 
   1   7   0     4405.58     4448.96     31.14 o 
   2   7   0      616.73      496.69     22.99 o 
   3   7   0       58.11       52.91     10.09 o 
   4   7   0      129.79      150.92     30.97 o 
   5   7   0     2759.51     2677.90     56.38 o 
   6   7   0     1707.47     1641.72     55.03 o 
   7   7   0     1108.80     1052.07     42.99 o 
   8   7   0     1059.35     1040.79     58.98 o 
   9   7   0        3.29       23.84     48.79 o 
   0   8   0    12205.14    12355.28    111.25 o 
   1   8   0       32.47       35.93     22.62 o 
   2   8   0     1195.12     1212.78     29.42 o 
   3   8   0      708.29      654.59     25.99 o 
   4   8   0      549.52      557.64     37.62 o 
   5   8   0     2760.30     2607.86     78.63 o 
   6   8   0     1251.66     1197.41     43.37 o 
   7   8   0      528.04      517.73     39.75 o 
   8   8   0      112.70      187.16     49.98 o 
   9   8   0       58.91      104.95     52.25 o 
   1   9   0     2303.97     2204.04     46.82 o 
   2   9   0      132.11       95.38     22.61 o 
   3   9   0      208.10      235.95     23.90 o 
   4   9   0       15.57       25.95     32.53 o 
   5   9   0     1056.52     1098.19     48.29 o 
   6   9   0      106.58       88.98     37.96 o 
   7   9   0      196.51      246.93     37.82 o 
   8   9   0        0.65       42.66     49.39 o 
   9   9   0       36.08       68.60     54.35 o 
   0  10   0       16.44       -4.76     34.86 o 
   1  10   0       40.57       27.33     24.98 o 
   2  10   0     1179.54     1192.98     33.19 o 
   3  10   0       32.61       59.51     23.42 o 
   4  10   0        0.62        4.29     27.02 o 
   5  10   0      104.31       87.78     36.81 o 
   6  10   0      436.33      469.19     45.35 o 
   7  10   0        8.89       79.78     37.37 o 
   8  10   0       29.95       25.17     50.48 o 
   1  11   0       52.28       50.46     26.62 o 
   2  11   0      125.89      126.81     28.20 o 
   3  11   0      707.60      646.00     31.59 o 
   4  11   0     1361.88     1310.92     41.94 o 
   5  11   0       14.03       72.70     40.60 o 
   6  11   0        9.81       70.65     42.37 o 
   7  11   0      743.34      755.95     47.95 o 
   8  11   0      242.22      263.18     56.41 o 
   0  12   0     5288.68     5070.21     94.95 o 
   1  12   0     2105.83     2033.25     48.07 o 
   2  12   0      373.09      385.88     33.99 o 
   3  12   0     2298.58     2158.99     45.18 o 
   4  12   0       15.15       27.79     31.23 o 
   5  12   0      411.21      396.12     47.22 o 
   6  12   0      109.08      100.49     46.30 o 
   7  12   0       20.32       40.05     48.17 o 
   1  13   0      698.79      655.45     41.36 o 
   2  13   0        8.67       38.29     31.80 o 
   3  13   0      518.88      504.91     37.32 o 
   4  13   0       22.11       32.68     42.54 o 
   5  13   0      283.08      250.24     48.26 o 
   6  13   0       78.78      107.64     48.46 o 
   7  13   0       51.83       62.89     50.99 o 
   0  14   0      515.74      446.35     53.92 o 
   1  14   0       25.47       45.63     33.76 o 
   2  14   0      588.89      572.19     40.09 o 
   3  14   0      782.44      803.11     42.84 o 
   4  14   0        0.71       44.54     45.59 o 
   5  14   0     1132.71     1238.30     64.68 o 
   6  14   0      173.15      169.09     52.44 o 
   1  15   0        8.54       44.99     36.46 o 
   2  15   0       61.51       76.67     36.85 o 
   3  15   0      126.76      172.34     47.14 o 
   4  15   0        0.71       63.79     57.92 o 
   5  15   0       57.19      115.51     51.68 o 
   0  16   0       45.61       16.72     55.52 o 
   1  16   0       29.09       58.20     38.65 o 
   2  16   0      271.70      298.49     42.96 o 
   3  16   0        1.66        5.87     48.24 o 
   4  16   0        8.16       98.29     63.52 o 
   1  17   0      268.24      314.41     45.41 o 
   2  17   0        0.05       28.38     49.78 o 
   3  17   0        4.46       13.16     51.46 o 
   0  18   0      827.62      739.11    115.62 o 
   2   0   1       85.41       72.00     20.59 o 
   3   0   1     1888.96     2050.88     47.01 o 
   4   0   1      486.26      477.88     38.36 o 
   5   0   1     1767.25     1725.92     36.37 o 
   6   0   1     2588.84     2624.03     66.51 o 
   7   0   1      131.48      208.24     32.82 o 
   8   0   1      692.33      696.56     45.66 o 
   9   0   1       99.37      127.09     44.84 o 
  10   0   1       49.95      122.50     76.52 o 
 -10   1   1       80.07      105.81     66.62 o 
  -9   1   1       66.28      112.41     43.87 o 
  -8   1   1      302.08      335.25     41.92 o 
  -7   1   1       25.06       30.08     26.56 o 
  -6   1   1      318.29      289.45     26.83 o 
  -5   1   1     1545.53     1565.45     39.17 o 
  -4   1   1     5648.51     5619.35     56.02 o 
  -3   1   1      638.75      685.45     27.46 o 
  -2   1   1     6306.55     6246.42     45.95 o 
   2   1   1     6298.13     6284.75     61.83 o 
   3   1   1      625.24      649.75     23.62 o 
   4   1   1     5627.25     5615.88     51.35 o 
   5   1   1     1553.97     1525.42     35.44 o 
   6   1   1      330.62      282.48     28.44 o 
   7   1   1       29.28       41.88     46.02 o 
   8   1   1      304.69      318.76     56.73 o 
   9   1   1       63.10       67.07     45.46 o 
  10   1   1       79.80      105.64     50.59 o 
 -10   2   1       32.89       37.64     66.59 o 
  -9   2   1      247.12      355.33     48.70 o 
  -8   2   1       53.78       92.94     39.89 o 
  -7   2   1      543.87      516.00     32.24 o 
  -6   2   1      371.68      388.72     28.73 o 
  -5   2   1       30.72       35.81     22.47 o 
  -4   2   1      758.40      818.49     28.10 o 
  -3   2   1     1264.64     1285.56     27.88 o 
  -2   2   1     1641.25     1727.67     30.46 o 
   1   2   1     1169.02     1263.45     24.14 o 
   2   2   1     1651.32     1675.89     28.03 o 
   3   2   1     1280.57     1266.21     28.48 o 
   4   2   1      761.66      781.26     28.02 o 
   5   2   1       26.12       56.92     23.32 o 
   6   2   1      378.71      358.71     29.19 o 
   7   2   1      565.56      609.95     54.67 o 
   8   2   1       53.93       68.89     38.86 o 
   9   2   1      247.56      289.74     53.12 o 
  10   2   1       34.15       88.57     49.21 o 
 -10   3   1      205.57      236.43     52.62 o 
  -9   3   1      208.76      217.94     47.55 o 
  -8   3   1       58.52       71.94     40.39 o 
  -7   3   1      177.81      183.75     29.28 o 
  -6   3   1      101.99      112.03     25.69 o 
  -5   3   1       18.21       23.21     22.60 o 
  -4   3   1      986.10      960.75     30.07 o 
  -3   3   1      403.35      444.37     26.92 o 
  -2   3   1      269.07      309.50     25.38 o 
  -1   3   1     3531.45     3714.90     31.89 o 
   0   3   1      666.35      702.48     16.83 o 
   1   3   1     3527.46     3677.79     24.66 o 
   2   3   1      284.47      336.13     18.27 o 
   3   3   1      418.79      441.94     25.79 o 
   4   3   1      983.80      917.73     30.66 o 
   5   3   1       20.34       12.99     23.85 o 
   6   3   1      103.25      100.57     24.69 o 
   7   3   1      180.63      179.07     38.67 o 
   8   3   1       62.06      110.48     41.75 o 
   9   3   1      211.27      235.94     47.64 o 
  10   3   1      210.27      241.72     53.24 o 
 -10   4   1      154.53      229.28     54.83 o 
  -9   4   1       22.37       25.75     46.26 o 
  -8   4   1       65.48      114.84     41.51 o 
  -7   4   1       27.03       51.79     28.78 o 
  -6   4   1     1098.89     1120.37     36.61 o 
  -5   4   1     1365.68     1443.96     35.92 o 
  -4   4   1      569.81      619.63     33.18 o 
  -3   4   1      133.27      145.90     26.08 o 
  -2   4   1     1782.88     1823.69     27.29 o 
  -1   4   1     6795.85     6802.80     31.13 o 
   0   4   1      808.82      835.32     18.29 o 
   1   4   1     6868.32     6862.49     35.52 o 
   2   4   1     1779.79     1816.84     23.48 o 
   3   4   1      136.68      140.94     22.21 o 
   4   4   1      572.50      622.72     27.19 o 
   5   4   1     1346.57     1339.32     39.01 o 
   6   4   1     1078.24     1130.21     34.76 o 
   7   4   1       23.17       31.54     37.15 o 
   8   4   1       60.16      102.65     43.32 o 
   9   4   1       22.44       66.50     46.67 o 
  10   4   1      150.84      278.65     56.00 o 
  -9   5   1      145.39      220.41     49.92 o 
  -8   5   1      292.58      347.20     47.29 o 
  -7   5   1      316.85      318.47     33.19 o 
  -6   5   1      734.78      734.30     34.76 o 
  -5   5   1      375.89      374.42     28.68 o 
  -4   5   1      984.14      981.37     40.20 o 
  -3   5   1     1268.74     1293.31     37.04 o 
  -2   5   1     6171.75     6235.81     37.03 o 
  -1   5   1      640.19      654.63     16.30 o 
   0   5   1        2.00        8.41     15.66 o 
   1   5   1      661.76      675.24     19.14 o 
   2   5   1     6172.80     6208.15     39.57 o 
   3   5   1     1260.04     1232.83     30.99 o 
   4   5   1      972.98     1009.41     35.02 o 
   5   5   1      389.58      426.91     27.99 o 
   6   5   1      711.82      709.72     34.19 o 
   7   5   1      308.02      362.37     43.22 o 
   8   5   1      298.74      356.67     47.43 o 
   9   5   1      145.19      233.12     51.44 o 
  -9   6   1      290.03      342.56     52.59 o 
  -8   6   1      125.54      181.32     46.98 o 
  -7   6   1      714.80      676.76     38.10 o 
  -6   6   1      235.77      251.40     31.00 o 
  -5   6   1      184.20      185.72     32.08 o 
  -4   6   1     1162.80     1150.79     40.88 o 
  -3   6   1     1530.80     1478.68     30.55 o 
  -2   6   1      279.70      261.08     13.93 o 
  -1   6   1     8715.06     8377.49     70.00 o 
   0   6   1      965.45     1070.18     22.47 o 
   1   6   1     8679.59     8553.77     72.75 o 
   2   6   1      268.20      253.69     18.53 o 
   3   6   1     1513.36     1469.31     28.61 o 
   4   6   1     1187.29     1187.55     38.72 o 
   5   6   1      192.36      225.38     27.35 o 
   6   6   1      238.40      256.05     30.09 o 
   7   6   1      705.85      720.50     48.49 o 
   8   6   1      120.58      142.82     55.93 o 
   9   6   1      294.96      366.93     53.84 o 
  -9   7   1      109.12      116.31     50.96 o 
  -8   7   1      125.82      145.70     48.00 o 
  -7   7   1     1058.75     1014.72     42.92 o 
  -6   7   1     1185.98     1142.76     41.16 o 
  -5   7   1      735.03      709.60     40.05 o 
  -4   7   1      334.69      357.12     32.99 o 
  -3   7   1      852.61      853.73     20.00 o 
  -2   7   1      952.84      957.18     17.85 o 
  -1   7   1     2351.52     2483.25     28.16 o 
   0   7   1        1.23       19.41     16.44 o 
   1   7   1     2315.88     2469.31     30.12 o 
   2   7   1      974.81      986.52     24.04 o 
   3   7   1      864.12      886.99     26.28 o 
   4   7   1      332.00      350.82     32.93 o 
   5   7   1      733.46      763.06     39.03 o 
   6   7   1     1204.59     1176.82     40.52 o 
   7   7   1     1079.55     1042.41     53.42 o 
   8   7   1      127.29      125.91     46.54 o 
   9   7   1      105.72      151.55     51.71 o 
  -9   8   1       24.69       47.24     51.84 o 
  -8   8   1      380.15      412.78     53.20 o 
  -7   8   1      168.55      195.42     36.16 o 
  -6   8   1      742.19      763.05     45.16 o 
  -5   8   1     1045.94     1073.30     45.67 o 
  -4   8   1      190.85      170.49     18.46 o 
  -3   8   1      335.15      315.73     14.48 o 
  -2   8   1      282.52      282.48     13.33 o 
  -1   8   1      221.60      207.64     16.99 o 
   0   8   1     1498.10     1459.89     27.64 o 
   1   8   1      207.88      185.79     20.13 o 
   2   8   1      279.23      317.39     20.67 o 
   3   8   1      333.29      393.88     24.24 o 
   4   8   1      185.56      206.31     31.78 o 
   5   8   1     1062.21     1064.04     44.65 o 
   6   8   1      765.43      729.03     39.20 o 
   7   8   1      172.88      259.75     36.45 o 
   8   8   1      380.72      392.07     52.99 o 
   9   8   1       22.84       58.95     51.56 o 
  -9   9   1      237.04      202.66     56.05 o 
  -8   9   1       19.57       16.05     49.80 o 
  -7   9   1       81.29      101.67     37.49 o 
  -6   9   1      123.83      154.16     54.73 o 
  -5   9   1       55.72       93.50     35.33 o 
  -4   9   1      265.42      298.43     36.41 o 
  -3   9   1      694.89      694.47     31.15 o 
  -2   9   1       64.57       57.16     10.82 o 
  -1   9   1      421.76      430.91     19.58 o 
   0   9   1       22.99       19.23     18.19 o 
   1   9   1      427.90      411.75     23.05 o 
   2   9   1       71.65       95.79     22.77 o 
   3   9   1      705.35      746.39     28.94 o 
   4   9   1      279.29      286.00     35.42 o 
   5   9   1       51.67       67.40     35.40 o 
   6   9   1      121.86      173.92     38.61 o 
   7   9   1       84.65      138.99     35.85 o 
   8   9   1       17.26       60.66     49.71 o 
   9   9   1      239.61      254.43     56.71 o 
  -8  10   1       46.71       66.22     51.44 o 
  -7  10   1      297.31      326.81     41.43 o 
  -6  10   1      423.49      373.37     45.31 o 
  -5  10   1      123.99      159.82     39.82 o 
  -4  10   1      738.64      722.71     33.96 o 
  -3  10   1       51.25       62.36     23.73 o 
  -2  10   1      960.43      923.54     31.30 o 
  -1  10   1     1454.69     1451.78     35.08 o 
   0  10   1      102.21      129.26     20.35 o 
   1  10   1     1476.12     1491.76     42.53 o 
   2  10   1      971.08      907.86     31.39 o 
   3  10   1       45.94       59.34     23.77 o 
   4  10   1      734.44      742.97     35.13 o 
   5  10   1      127.63      124.82     38.90 o 
   6  10   1      412.44      418.35     44.77 o 
   7  10   1      293.60      292.71     40.95 o 
   8  10   1       50.68      138.75     51.94 o 
  -8  11   1       37.14       70.97     53.43 o 
  -7  11   1      235.24      287.02     48.68 o 
  -6  11   1       63.33       21.19     42.23 o 
  -5  11   1      708.89      709.68     75.04 o 
  -4  11   1      469.31      447.70     32.98 o 
  -3  11   1      566.47      597.72     30.99 o 
  -2  11   1      552.58      532.35     32.88 o 
  -1  11   1      428.16      455.73     31.78 o 
   0  11   1       25.17       36.24     27.51 o 
   1  11   1      443.43      509.54     32.48 o 
   2  11   1      543.40      558.49     32.76 o 
   3  11   1      564.53      617.81     31.76 o 
   4  11   1      461.91      454.49     34.74 o 
   5  11   1      725.47      719.35     48.58 o 
   6  11   1       59.12       62.69     40.56 o 
   7  11   1      224.79      249.37     51.19 o 
   8  11   1       38.22       75.68     53.30 o 
  -7  12   1        4.37       17.89     48.47 o 
  -6  12   1       52.00       87.78     46.24 o 
  -5  12   1      450.52      424.96     47.60 o 
  -4  12   1      282.40      327.50     44.36 o 
  -3  12   1      671.30      704.37     34.00 o 
  -2  12   1      228.01      246.50     31.76 o 
  -1  12   1      187.28      195.76     31.89 o 
   0  12   1      140.02      161.56     30.64 o 
   1  12   1      191.31      212.25     31.49 o 
   2  12   1      227.28      244.31     31.40 o 
   3  12   1      683.96      702.77     34.33 o 
   4  12   1      285.38      316.92     35.40 o 
   5  12   1      449.20      493.21     47.84 o 
   6  12   1       50.78       86.27     44.80 o 
   7  12   1        3.78        7.93     49.54 o 
  -7  13   1        7.50      100.55     51.87 o 
  -6  13   1      201.10      217.92     50.36 o 
  -5  13   1      369.97      413.82     50.56 o 
  -4  13   1      228.13      306.83     46.81 o 
  -3  13   1      346.75      395.04     36.32 o 
  -2  13   1      174.38      222.53     33.79 o 
  -1  13   1     2060.07     1989.33     50.37 o 
   0  13   1      366.78      374.74     36.29 o 
   1  13   1     2046.87     1992.60     95.38 o 
   2  13   1      166.98      205.91     34.15 o 
   3  13   1      344.15      329.90     32.50 o 
   4  13   1      228.48      209.49     35.82 o 
   5  13   1      376.71      376.30     49.33 o 
   6  13   1      204.84      218.34     50.61 o 
   7  13   1        8.46       75.81     66.96 o 
  -6  14   1      151.33      248.43     55.12 o 
  -5  14   1      102.49      138.00     49.58 o 
  -4  14   1      777.44      848.92     56.18 o 
  -3  14   1      179.34      217.69     50.53 o 
  -2  14   1      194.16      241.81     35.76 o 
  -1  14   1     1280.52     1211.07     46.31 o 
   0  14   1      954.43      894.31     48.47 o 
   1  14   1     1269.07     1232.91     46.27 o 
   2  14   1      193.46      213.17     36.50 o 
   3  14   1      181.26      168.58     37.07 o 
   4  14   1      783.13      779.48     55.09 o 
   5  14   1       99.36      139.79     47.91 o 
   6  14   1      157.44      197.54     52.58 o 
  -5  15   1       10.99       43.17     50.21 o 
  -4  15   1       21.92       20.68     58.79 o 
  -3  15   1      230.95      215.12     59.70 o 
  -2  15   1      459.66      531.46     42.54 o 
  -1  15   1      134.00      194.28     37.51 o 
   0  15   1       43.36       54.41     35.86 o 
   1  15   1      134.66      132.33     37.21 o 
   2  15   1      468.90      522.46     41.73 o 
   3  15   1      224.65      212.01     39.27 o 
   4  15   1       20.28       26.04     56.18 o 
   5  15   1       11.98       79.52     50.57 o 
  -4  16   1      141.48      275.20     66.42 o 
  -3  16   1      154.64      246.78     64.57 o 
  -2  16   1      297.29      339.92     42.84 o 
  -1  16   1       34.89       30.61     38.74 o 
   0  16   1        0.84        8.28     45.28 o 
   1  16   1       36.86       47.91     38.92 o 
   2  16   1      301.12      288.21     42.97 o 
   3  16   1      151.73      156.54     50.52 o 
   4  16   1      147.27      170.96     64.15 o 
  -3  17   1       86.18      104.88     65.51 o 
  -2  17   1      250.72      188.21     52.67 o 
  -1  17   1       33.34       30.86     41.09 o 
   0  17   1      178.95      186.19     42.44 o 
   1  17   1       34.47       25.00     47.42 o 
   2  17   1      249.06      273.20     44.95 o 
   3  17   1       87.36       78.09     51.17 o 
   0  18   1      126.97      173.00     46.41 o 
   2   0   2    23338.02    23591.46    260.64 o 
   3   0   2      141.30      165.97     20.17 o 
   4   0   2     1201.33     1276.11     27.04 o 
   5   0   2        3.34       17.18     20.04 o 
   6   0   2      758.70      762.05     26.36 o 
   7   0   2      630.55      604.80     32.25 o 
   8   0   2        3.33       43.34     36.54 o 
   9   0   2       87.85      122.55     59.90 o 
  10   0   2       11.33       18.12     48.49 o 
 -10   1   2       50.88        1.98     64.14 o 
  -9   1   2      684.75      834.10     53.27 o 
  -8   1   2       23.21       62.55     37.72 o 
  -7   1   2      958.12     1032.42     38.96 o 
  -6   1   2      970.33      956.65     32.98 o 
  -5   1   2     6449.82     6287.38    120.45 o 
  -4   1   2       23.65       50.65     20.97 o 
  -3   1   2     2563.88     2511.66     32.61 o 
  -2   1   2     1895.97     1919.52     41.05 o 
   2   1   2     1922.18     1912.88     31.24 o 
   3   1   2     2600.78     2578.85     27.50 o 
   4   1   2       22.01       29.27     18.15 o 
   5   1   2     6417.02     6127.86    109.54 o 
   6   1   2      958.77      911.77     38.07 o 
   7   1   2      968.76     1007.66     43.85 o 
   8   1   2       21.58       16.36     35.65 o 
   9   1   2      683.43      843.52     71.86 o 
  10   1   2       50.39       74.53     50.22 o 
 -10   2   2      284.06      296.74     70.64 o 
  -9   2   2       38.21       65.48     42.46 o 
  -8   2   2      641.22      712.68     46.96 o 
  -7   2   2       52.77       56.42     28.26 o 
  -6   2   2        0.01        7.35     24.77 o 
  -5   2   2      138.73      102.50     23.71 o 
  -4   2   2     2978.33     2923.72     39.78 o 
  -3   2   2      406.98      382.64     22.94 o 
  -2   2   2     3952.78     4129.37     36.07 o 
  -1   2   2     3562.22     3709.69     48.26 o 
   1   2   2     3537.39     3643.95     46.41 o 
   2   2   2     3926.59     4027.07     49.74 o 
   3   2   2      407.20      391.74     19.93 o 
   4   2   2     2970.88     2879.31     51.70 o 
   5   2   2      138.50      132.65     22.37 o 
   6   2   2        0.08       24.90     22.67 o 
   7   2   2       49.37       78.88     47.70 o 
   8   2   2      648.93      613.82     70.02 o 
   9   2   2       37.47      122.71     46.44 o 
  10   2   2      291.42      317.75     55.62 o 
 -10   3   2      112.53      147.94     51.70 o 
  -9   3   2       45.05       70.01     46.11 o 
  -8   3   2      294.18      276.09     42.47 o 
  -7   3   2       85.73       89.96     29.41 o 
  -6   3   2     1283.58     1353.85     43.82 o 
  -5   3   2      288.01      300.95     26.77 o 
  -4   3   2     6133.72     6266.64     55.57 o 
  -3   3   2      914.32      969.59     31.51 o 
  -2   3   2     6298.59     6192.54     38.15 o 
  -1   3   2     1497.76     1574.90     19.75 o 
   0   3   2    27569.33    28773.20    227.28 o 
   1   3   2     1499.32     1598.03     19.29 o 
   2   3   2     6361.56     6184.59     41.18 o 
   3   3   2      920.00      987.08     25.13 o 
   4   3   2     6105.21     6201.46     62.48 o 
   5   3   2      285.25      305.37     26.14 o 
   6   3   2     1301.19     1277.16     48.40 o 
   7   3   2       85.21       73.53     46.63 o 
   8   3   2      289.68      271.25     43.65 o 
   9   3   2       45.13      106.27     45.95 o 
  10   3   2      113.42      139.32     52.22 o 
 -10   4   2      244.86      291.70     54.37 o 
  -9   4   2       11.31       69.95     45.39 o 
  -8   4   2      445.10      489.32     47.02 o 
  -7   4   2     1572.44     1500.05     43.11 o 
  -6   4   2      236.88      252.82     28.81 o 
  -5   4   2      539.09      581.46     29.89 o 
  -4   4   2      108.54      135.92     27.57 o 
  -3   4   2     2084.11     2038.16     40.44 o 
  -2   4   2     1444.99     1442.23     24.10 o 
  -1   4   2     2062.30     2054.08     21.22 o 
   0   4   2     5958.56     5917.52     35.12 o 
   1   4   2     2041.22     2049.82     23.24 o 
   2   4   2     1488.17     1436.26     22.31 o 
   3   4   2     2078.69     2088.92     33.92 o 
   4   4   2      121.07      138.40     21.90 o 
   5   4   2      550.68      589.34     30.62 o 
   6   4   2      233.89      244.16     25.66 o 
   7   4   2     1576.98     1582.53     54.90 o 
   8   4   2      453.82      515.44     66.80 o 
   9   4   2       11.46       50.51     45.70 o 
  10   4   2      241.68      335.97     57.49 o 
  -9   5   2     1131.10     1061.30     59.69 o 
  -8   5   2      171.78      248.91     45.62 o 
  -7   5   2     1604.27     1576.27     45.52 o 
  -6   5   2      354.89      415.54     31.53 o 
  -5   5   2      375.41      415.49     29.15 o 
  -4   5   2      273.95      319.32     30.93 o 
  -3   5   2      757.31      795.97     33.19 o 
  -2   5   2      568.65      624.24     19.15 o 
  -1   5   2     1067.23     1044.18     19.13 o 
   0   5   2      875.36      989.52     21.45 o 
   1   5   2     1041.92     1066.27     21.30 o 
   2   5   2      576.03      600.14     19.85 o 
   3   5   2      716.71      692.05     23.51 o 
   4   5   2      276.96      338.77     25.75 o 
   5   5   2      390.13      399.24     29.91 o 
   6   5   2      360.44      367.37     29.38 o 
   7   5   2     1596.57     1629.04     56.87 o 
   8   5   2      167.44      180.98     44.86 o 
   9   5   2     1141.61     1068.52     61.12 o 
  -9   6   2       43.63       76.84     49.74 o 
  -8   6   2       79.81      119.30     44.88 o 
  -7   6   2      801.55      807.95     40.25 o 
  -6   6   2       74.83       83.32     29.42 o 
  -5   6   2      161.02      208.12     32.58 o 
  -4   6   2      362.25      388.80     32.68 o 
  -3   6   2      217.96      238.93     21.08 o 
  -2   6   2      295.84      326.32     17.05 o 
  -1   6   2     1376.00     1361.29     22.65 o 
   0   6   2     7404.68     7585.19    116.91 o 
   1   6   2     1359.26     1339.20     23.86 o 
   2   6   2      297.57      343.67     19.46 o 
   3   6   2      219.19      242.65     19.28 o 
   4   6   2      357.83      371.00     35.21 o 
   5   6   2      150.26      182.55     26.45 o 
   6   6   2       74.60       99.60     28.22 o 
   7   6   2      833.11      815.75     50.38 o 
   8   6   2       79.00       58.96     44.60 o 
   9   6   2       44.51       69.76     49.35 o 
  -9   7   2       54.23       96.18     50.82 o 
  -8   7   2      383.01      403.09     49.91 o 
  -7   7   2       14.97       58.56     33.54 o 
  -6   7   2      117.90      107.85     31.76 o 
  -5   7   2      410.88      423.87     37.18 o 
  -4   7   2      355.00      314.62     33.07 o 
  -3   7   2      753.19      756.75     20.75 o 
  -2   7   2     1062.72     1148.67     21.02 o 
  -1   7   2     1180.56     1241.51     27.52 o 
   0   7   2        1.02       20.50     17.23 o 
   1   7   2     1183.02     1243.16     24.82 o 
   2   7   2     1058.99     1158.82     25.08 o 
   3   7   2      780.08      744.70     23.62 o 
   4   7   2      361.86      378.93     33.51 o 
   5   7   2      422.87      448.98     42.98 o 
   6   7   2      108.48      110.14     29.68 o 
   7   7   2       16.05       80.10     41.26 o 
   8   7   2      379.86      414.19     51.02 o 
   9   7   2       55.56       93.71     50.93 o 
  -9   8   2      100.98      134.22     51.96 o 
  -8   8   2      530.62      576.72     53.72 o 
  -7   8   2       12.40       44.57     40.75 o 
  -6   8   2      459.10      510.81     42.05 o 
  -5   8   2      734.60      766.09     42.79 o 
  -4   8   2      171.91      176.43     21.22 o 
  -3   8   2     1113.54     1074.57     26.00 o 
  -2   8   2      627.28      622.98     18.58 o 
  -1   8   2      683.51      662.29     21.57 o 
   0   8   2     1380.29     1403.85     27.94 o 
   1   8   2      682.43      704.70     22.74 o 
   2   8   2      633.58      660.59     23.47 o 
   3   8   2     1112.68     1161.56     27.59 o 
   4   8   2      175.27      180.56     32.01 o 
   5   8   2      740.64      746.30     41.48 o 
   6   8   2      458.38      489.96     35.89 o 
   7   8   2       11.58       74.42     43.05 o 
   8   8   2      531.16      563.58     53.53 o 
   9   8   2      101.55      104.42     52.06 o 
  -8   9   2      234.17      255.37     53.09 o 
  -7   9   2      271.15      335.46     40.74 o 
  -6   9   2      264.54      281.72     41.23 o 
  -5   9   2      230.87      215.75     38.72 o 
  -4   9   2      449.89      467.05     39.87 o 
  -3   9   2      699.99      672.81     20.40 o 
  -2   9   2     1451.02     1466.36     31.56 o 
  -1   9   2     2121.28     2119.64     35.79 o 
   0   9   2     2584.51     2450.05     35.21 o 
   1   9   2     2123.21     2088.78     34.68 o 
   2   9   2     1423.98     1444.30     46.22 o 
   3   9   2      711.04      706.52     26.10 o 
   4   9   2      454.52      489.46     32.55 o 
   5   9   2      227.61      220.05     36.94 o 
   6   9   2      267.46      263.59     34.61 o 
   7   9   2      270.84      278.24     47.36 o 
   8   9   2      241.44      200.06     51.02 o 
  -8  10   2       10.84       44.04     51.37 o 
  -7  10   2      264.41      234.20     41.37 o 
  -6  10   2       17.94       51.86     41.40 o 
  -5  10   2     1481.71     1450.24     54.95 o 
  -4  10   2     1616.35     1642.67     53.66 o 
  -3  10   2       14.81       37.40     25.42 o 
  -2  10   2      204.75      223.65     19.33 o 
  -1  10   2     2302.72     2310.84     34.13 o 
   0  10   2      614.33      649.37     25.61 o 
   1  10   2     2320.82     2308.30     45.27 o 
   2  10   2      195.85      200.24     22.24 o 
   3  10   2       15.34       39.24     24.48 o 
   4  10   2     1611.12     1595.00     47.27 o 
   5  10   2     1483.28     1443.19     53.29 o 
   6  10   2       17.75       41.93     39.69 o 
   7  10   2      252.43      271.38     49.33 o 
   8  10   2        9.13       57.63     50.89 o 
  -8  11   2       53.79      102.87     53.20 o 
  -7  11   2      255.66      297.73     49.81 o 
  -6  11   2      650.29      693.86     51.10 o 
  -5  11   2      553.72      630.56     47.88 o 
  -4  11   2       75.76       66.69     38.02 o 
  -3  11   2     1870.91     1741.98     43.55 o 
  -2  11   2      474.64      508.08     31.83 o 
  -1  11   2       29.39       37.20     18.94 o 
   0  11   2       20.98       23.65     21.05 o 
   1  11   2       26.23       56.93     22.95 o 
   2  11   2      477.55      524.24     29.93 o 
   3  11   2     1850.56     1811.05     40.56 o 
   4  11   2       76.70       84.26     26.75 o 
   5  11   2      542.01      616.08     57.74 o 
   6  11   2      646.68      684.03     50.61 o 
   7  11   2      256.33      373.48     53.33 o 
   8  11   2       54.18       29.10     52.44 o 
  -7  12   2       14.84       90.01     49.37 o 
  -6  12   2      167.64      218.58     47.77 o 
  -5  12   2      694.11      866.98     78.09 o 
  -4  12   2      492.20      475.73     46.48 o 
  -3  12   2      920.58      855.46     38.54 o 
  -2  12   2       12.44       23.77     29.05 o 
  -1  12   2      695.77      704.42     36.75 o 
   0  12   2      510.24      524.51     27.45 o 
   1  12   2      724.67      758.77     37.68 o 
   2  12   2       13.78       41.28     36.05 o 
   3  12   2      923.58      877.81     36.12 o 
   4  12   2      498.73      522.84     42.99 o 
   5  12   2      683.67      739.74     50.64 o 
   6  12   2      169.19      242.22     47.56 o 
   7  12   2       12.35       92.15     51.99 o 
  -7  13   2      505.43      580.29     61.82 o 
  -6  13   2      906.95      925.82     60.52 o 
  -5  13   2        8.84       47.04     45.28 o 
  -4  13   2      134.17      105.72     43.42 o 
  -3  13   2      518.82      473.63     62.58 o 
  -2  13   2     1785.26     1699.02     53.38 o 
  -1  13   2       92.15      112.53     32.69 o 
   0  13   2      137.99      100.14     33.43 o 
   1  13   2       94.00      127.85     32.97 o 
   2  13   2     1803.83     1732.47     49.03 o 
   3  13   2      532.38      489.91     37.86 o 
   4  13   2      138.28      149.39     32.06 o 
   5  13   2        8.55       17.33     43.02 o 
   6  13   2      907.04      989.69     59.91 o 
   7  13   2      509.52      620.16     76.12 o 
  -6  14   2       66.43      184.58     53.07 o 
  -5  14   2      122.93      142.10     49.75 o 
  -4  14   2      381.18      452.30     62.62 o 
  -3  14   2      354.43      459.15     60.42 o 
  -2  14   2        5.58       21.08     32.68 o 
  -1  14   2       51.60       57.66     34.51 o 
   0  14   2      239.66      291.61     37.74 o 
   1  14   2       52.01       46.82     34.42 o 
   2  14   2        4.44       41.33     34.08 o 
   3  14   2      355.62      356.05     38.88 o 
   4  14   2      379.72      446.35     36.97 o 
   5  14   2      122.90      153.00     50.27 o 
   6  14   2       68.58      161.86     50.13 o 
  -5  15   2       41.00       91.01     51.10 o 
  -4  15   2      172.48      263.13     64.39 o 
  -3  15   2      409.82      518.53     66.35 o 
  -2  15   2      377.63      394.13     40.83 o 
  -1  15   2       39.54       63.82     36.56 o 
   0  15   2     1522.35     1528.37     52.72 o 
   1  15   2       38.56       66.97     36.70 o 
   2  15   2      367.49      353.85     39.51 o 
   3  15   2      411.21      466.85     42.49 o 
   4  15   2      176.24      201.80     49.30 o 
   5  15   2       42.56       46.96     48.89 o 
  -4  16   2       10.48       30.38     62.21 o 
  -3  16   2      200.39      246.19     63.69 o 
  -2  16   2      199.15      205.63     50.33 o 
  -1  16   2      274.66      289.06     41.57 o 
   0  16   2       68.98       92.83     38.52 o 
   1  16   2      276.99      292.71     43.36 o 
   2  16   2      202.61      173.03     40.77 o 
   3  16   2      200.52      229.97     42.11 o 
   4  16   2       11.15       52.96     60.48 o 
  -3  17   2      338.04      405.73     70.99 o 
  -2  17   2      131.03      178.36     52.74 o 
  -1  17   2        8.57       69.37     41.79 o 
   0  17   2       59.92       70.14     41.51 o 
   1  17   2        9.83       57.90     41.77 o 
   2  17   2      129.83      138.18     43.68 o 
   3  17   2      344.67      317.96     55.20 o 
   1   0   3    16236.24    16002.93     88.49 o 
   2   0   3     1598.32     1667.01     23.04 o 
   3   0   3      358.32      379.80     21.11 o 
   4   0   3      113.81      117.17     11.98 o 
   5   0   3     1960.53     1846.09     27.04 o 
   6   0   3       13.42       11.88     15.99 o 
   7   0   3        0.22       23.88     26.35 o 
   8   0   3       69.39       99.12     30.58 o 
   9   0   3       38.57       38.54     58.31 o 
  10   0   3      319.23      352.90     89.09 o 
 -10   1   3       11.76       94.92     66.38 o 
  -9   1   3      149.72      155.92     62.47 o 
  -8   1   3       45.76       54.36     30.47 o 
  -7   1   3     1385.65     1359.97     40.01 o 
  -6   1   3       81.62      100.90     17.07 o 
  -5   1   3      223.12      293.05     25.48 o 
  -4   1   3      914.75      907.90     27.70 o 
  -3   1   3     2472.57     2399.82     32.26 o 
  -2   1   3     8613.45     8573.95     92.45 o 
  -1   1   3     4735.81     4929.95     32.38 o 
   1   1   3     4811.50     4984.34     34.04 o 
   2   1   3     8581.75     8452.54     43.82 o 
   3   1   3     2447.55     2351.29     29.36 o 
   4   1   3      909.90      879.02     32.45 o 
   5   1   3      228.95      246.65     21.66 o 
   6   1   3       88.07      105.44     17.13 o 
   7   1   3     1355.60     1322.17     57.50 o 
   8   1   3       45.91       73.09     36.04 o 
   9   1   3      149.31      227.52     62.58 o 
  10   1   3       11.73       77.04     51.02 o 
 -10   2   3       52.24      102.62     67.23 o 
  -9   2   3      127.61       77.55     44.05 o 
  -8   2   3      361.04      405.72     35.00 o 
  -7   2   3      270.82      273.67     30.98 o 
  -6   2   3      650.07      641.05     31.80 o 
  -5   2   3     1690.93     1751.60     36.70 o 
  -4   2   3     2427.08     2499.11     37.98 o 
  -3   2   3      125.21      103.22     18.81 o 
  -2   2   3     4115.68     4076.33     33.80 o 
  -1   2   3     2545.58     2614.77     40.01 o 
   0   2   3      840.51      938.53     16.74 o 
   1   2   3     2541.34     2654.48     26.91 o 
   2   2   3     4080.36     3993.20     41.83 o 
   3   2   3      124.43      105.87     16.16 o 
   4   2   3     2405.62     2457.97     52.47 o 
   5   2   3     1695.96     1660.45     43.60 o 
   6   2   3      659.91      599.84     27.05 o 
   7   2   3      258.24      234.49     39.06 o 
   8   2   3      369.90      431.25     58.14 o 
   9   2   3      123.66      104.36     59.68 o 
  10   2   3       53.50       89.67     51.63 o 
 -10   3   3      457.43      436.21     73.24 o 
  -9   3   3       69.19       95.57     44.10 o 
  -8   3   3      663.52      671.46     38.72 o 
  -7   3   3      313.65      247.61     32.05 o 
  -6   3   3      989.26      952.93     35.12 o 
  -5   3   3      304.23      313.02     27.05 o 
  -4   3   3     1232.77     1235.31     38.29 o 
  -3   3   3     2073.81     2082.92     30.89 o 
  -2   3   3     4579.06     4463.41     34.90 o 
  -1   3   3     7676.82     7344.31     33.95 o 
   0   3   3      424.90      510.28     15.38 o 
   1   3   3     7704.02     7459.19     52.60 o 
   2   3   3     4649.42     4525.40     39.10 o 
   3   3   3     2055.59     2108.28     30.21 o 
   4   3   3     1268.52     1305.35     27.81 o 
   5   3   3      306.56      305.75     24.38 o 
   6   3   3      995.15      918.20     47.31 o 
   7   3   3      309.90      288.69     51.80 o 
   8   3   3      667.95      777.42     63.84 o 
   9   3   3       66.47      130.56     48.01 o 
  10   3   3      463.76      505.43     57.92 o 
 -10   4   3       17.17       47.15     49.40 o 
  -9   4   3      211.23      266.73     49.55 o 
  -8   4   3      315.35      327.86     36.73 o 
  -7   4   3      145.23      165.49     31.32 o 
  -6   4   3     1100.33     1085.18     38.31 o 
  -5   4   3      608.35      595.87     30.26 o 
  -4   4   3      330.10      376.51     30.03 o 
  -3   4   3      506.75      512.36     29.67 o 
  -2   4   3     1377.42     1395.07     17.25 o 
  -1   4   3     2828.00     2718.39     33.97 o 
   0   4   3     5567.58     5473.09     35.46 o 
   1   4   3     2843.64     2749.96     25.95 o 
   2   4   3     1408.41     1521.27     24.68 o 
   3   4   3      525.09      579.98     22.15 o 
   4   4   3      342.22      368.31     23.23 o 
   5   4   3      614.90      566.58     29.16 o 
   6   4   3     1119.95     1086.67     55.03 o 
   7   4   3      141.25      235.18     50.30 o 
   8   4   3      317.45      316.40     45.69 o 
   9   4   3      207.32      223.79     48.88 o 
  10   4   3       15.47       69.44     51.72 o 
  -9   5   3       38.72       95.44     48.07 o 
  -8   5   3      150.71      193.28     36.10 o 
  -7   5   3     1251.73     1204.64     43.25 o 
  -6   5   3     2247.37     2207.28     52.33 o 
  -5   5   3      480.74      462.12     35.17 o 
  -4   5   3      124.47      141.24     28.91 o 
  -3   5   3     1024.10     1098.67     58.57 o 
  -2   5   3     2559.32     2480.61     28.25 o 
  -1   5   3     4352.40     4078.28     32.53 o 
   0   5   3       65.89       57.76     17.16 o 
   1   5   3     4285.15     4095.89     32.53 o 
   2   5   3     2577.94     2483.57     28.30 o 
   3   5   3     1018.79     1053.80     25.37 o 
   4   5   3      121.37      120.80     20.87 o 
   5   5   3      487.13      498.17     27.72 o 
   6   5   3     2256.50     2160.20     42.52 o 
   7   5   3     1274.74     1187.16     51.82 o 
   8   5   3      145.50      190.48     45.60 o 
   9   5   3       39.84      113.04     49.15 o 
  -9   6   3      796.73      924.97     60.30 o 
  -8   6   3      104.22      107.98     35.83 o 
  -7   6   3      313.09      305.64     35.60 o 
  -6   6   3      309.16      337.05     33.17 o 
  -5   6   3      422.99      462.22     35.53 o 
  -4   6   3      171.07      176.13     30.62 o 
  -3   6   3       20.12       23.18     19.61 o 
  -2   6   3      130.17      122.96     15.89 o 
  -1   6   3     5493.41     5360.95     60.99 o 
   0   6   3     1320.96     1332.53     25.22 o 
   1   6   3     5447.85     5367.48     38.77 o 
   2   6   3      136.65      138.27     18.13 o 
   3   6   3       15.52       24.24     17.37 o 
   4   6   3      159.24      198.91     25.02 o 
   5   6   3      438.11      460.20     28.92 o 
   6   6   3      305.94      314.60     30.22 o 
   7   6   3      312.90      336.76     44.58 o 
   8   6   3       99.82       89.77     46.00 o 
   9   6   3      796.34      878.69     70.11 o 
  -9   7   3        1.57       14.68     50.32 o 
  -8   7   3      128.52      171.95     38.42 o 
  -7   7   3      244.63      301.66     37.50 o 
  -6   7   3     1077.32     1028.82     41.15 o 
  -5   7   3     1056.29     1088.68     44.54 o 
  -4   7   3      258.09      255.32     33.04 o 
  -3   7   3      224.51      237.02     17.44 o 
  -2   7   3      414.95      415.78     18.82 o 
  -1   7   3     4892.15     4901.58     72.33 o 
   0   7   3      203.42      193.42     19.14 o 
   1   7   3     4947.86     5053.19     48.31 o 
   2   7   3      413.41      408.64     20.59 o 
   3   7   3      214.01      229.91     20.17 o 
   4   7   3      260.47      240.50     23.37 o 
   5   7   3     1054.23     1014.04     35.44 o 
   6   7   3     1059.07     1002.52     37.98 o 
   7   7   3      233.09      241.91     44.31 o 
   8   7   3      121.88      115.05     47.48 o 
   9   7   3        0.99       42.07     50.73 o 
  -9   8   3        6.61       12.20     52.03 o 
  -8   8   3       48.22       44.24     38.25 o 
  -7   8   3        4.65       11.88     35.94 o 
  -6   8   3      636.28      719.76     44.46 o 
  -5   8   3       69.70       75.12     35.43 o 
  -4   8   3      366.49      390.89     24.78 o 
  -3   8   3      847.98      831.59     22.54 o 
  -2   8   3      112.99      138.74     18.53 o 
  -1   8   3     1977.83     2016.97     30.45 o 
   0   8   3     1040.68     1071.95     26.04 o 
   1   8   3     1939.41     1960.04     30.01 o 
   2   8   3      110.16      132.81     19.69 o 
   3   8   3      854.72      861.28     25.90 o 
   4   8   3      373.71      423.11     26.68 o 
   5   8   3       63.89       44.37     32.32 o 
   6   8   3      610.79      607.55     35.70 o 
   7   8   3        3.33       63.45     43.41 o 
   8   8   3       43.32       72.20     46.74 o 
   9   8   3        6.24       68.22     52.67 o 
  -8   9   3      131.18      170.85     51.62 o 
  -7   9   3      507.62      519.29     43.25 o 
  -6   9   3      279.40      263.33     42.08 o 
  -5   9   3      862.76      887.97     46.30 o 
  -4   9   3      369.49      370.70     39.05 o 
  -3   9   3      771.49      731.80     22.44 o 
  -2   9   3      881.30      813.92     23.20 o 
  -1   9   3     1337.06     1281.59     27.66 o 
   0   9   3      201.55      180.51     20.90 o 
   1   9   3     1347.64     1335.44     30.70 o 
   2   9   3      868.24      841.98     25.96 o 
   3   9   3      778.72      828.70     26.83 o 
   4   9   3      354.36      333.76     27.55 o 
   5   9   3      853.88      861.29     44.48 o 
   6   9   3      284.13      302.42     34.58 o 
   7   9   3      499.70      518.18     49.93 o 
   8   9   3      135.01      110.39     49.12 o 
  -8  10   3       13.87       34.63     52.14 o 
  -7  10   3       36.69       57.37     39.15 o 
  -6  10   3        5.63       43.01     40.29 o 
  -5  10   3       93.43       79.90     39.17 o 
  -4  10   3      117.56      147.19     37.65 o 
  -3  10   3      382.74      379.51     28.98 o 
  -2  10   3       72.18       65.53     17.54 o 
  -1  10   3      480.88      514.91     26.57 o 
   0  10   3     2141.66     2065.61     52.01 o 
   1  10   3      475.23      491.95     25.84 o 
   2  10   3       70.08       97.23     21.39 o 
   3  10   3      399.82      381.41     25.53 o 
   4  10   3      112.61      106.64     26.40 o 
   5  10   3       87.10       57.17     37.23 o 
   6  10   3        5.23       34.18     39.08 o 
   7  10   3       39.33       38.47     45.00 o 
   8  10   3       13.27       26.62     50.50 o 
  -8  11   3       39.41      102.17     54.14 o 
  -7  11   3      261.46      276.37     50.67 o 
  -6  11   3      870.02      971.08     56.16 o 
  -5  11   3      173.27      232.12     44.25 o 
  -4  11   3       67.60       72.66     39.20 o 
  -3  11   3      251.55      286.99     29.70 o 
  -2  11   3      320.72      341.25     30.41 o 
  -1  11   3     1477.44     1437.42     33.40 o 
   0  11   3     3991.64     3763.26     55.81 o 
   1  11   3     1456.79     1413.67     34.75 o 
   2  11   3      320.84      329.29     24.97 o 
   3  11   3      249.21      253.33     25.78 o 
   4  11   3       69.05      122.73     27.40 o 
   5  11   3      178.63      144.98     40.45 o 
   6  11   3      863.99      953.29     91.87 o 
   7  11   3      271.52      329.54     52.48 o 
   8  11   3       41.12       81.67     52.66 o 
  -7  12   3      197.75      249.30     52.92 o 
  -6  12   3      104.70      141.70     47.02 o 
  -5  12   3      557.97      568.02     50.29 o 
  -4  12   3      587.45      654.39     54.25 o 
  -3  12   3      738.68      735.29     61.25 o 
  -2  12   3      759.79      763.04     36.77 o 
  -1  12   3      985.58      894.34     38.15 o 
   0  12   3     1114.08     1111.68     32.82 o 
   1  12   3     1001.49      981.26     33.20 o 
   2  12   3      766.22      747.59     32.81 o 
   3  12   3      727.94      692.48     34.23 o 
   4  12   3      575.67      611.10     34.38 o 
   5  12   3      569.10      643.72     50.07 o 
   6  12   3      107.14      109.25     44.39 o 
   7  12   3      195.97      304.50     53.45 o 
  -7  13   3       31.05       74.79     51.62 o 
  -6  13   3       10.02       61.59     48.40 o 
  -5  13   3       14.36       65.42     45.27 o 
  -4  13   3      696.85      687.87     53.18 o 
  -3  13   3      280.04      297.30     55.54 o 
  -2  13   3       61.08       51.94     31.55 o 
  -1  13   3     2315.29     2246.90     62.98 o 
   0  13   3      784.13      797.84     40.76 o 
   1  13   3     2327.74     2178.47     43.88 o 
   2  13   3       58.09       86.57     32.02 o 
   3  13   3      270.22      230.47     32.08 o 
   4  13   3      711.22      730.30     37.98 o 
   5  13   3       12.95       43.37     43.15 o 
   6  13   3       10.84       53.40     47.86 o 
   7  13   3       30.13       90.80     54.08 o 
  -6  14   3      299.32      389.68     56.48 o 
  -5  14   3       35.64       82.50     49.04 o 
  -4  14   3      149.40      140.10     58.49 o 
  -3  14   3      101.02      174.47     55.98 o 
  -2  14   3      203.09      291.53     36.43 o 
  -1  14   3      301.43      279.03     36.22 o 
   0  14   3        7.38       20.31     33.84 o 
   1  14   3      292.58      275.96     37.44 o 
   2  14   3      197.61      247.55     36.99 o 
   3  14   3      100.92       97.90     35.90 o 
   4  14   3      145.85      152.03     34.77 o 
   5  14   3       35.89       47.78     47.08 o 
   6  14   3      300.75      382.33     54.01 o 
  -5  15   3      119.93      184.17     66.56 o 
  -4  15   3      502.80      572.80     68.78 o 
  -3  15   3      437.96      423.46     63.98 o 
  -2  15   3      328.40      358.45     60.47 o 
  -1  15   3       71.65      110.60     36.68 o 
   0  15   3       68.77      108.68     37.27 o 
   1  15   3       75.51       97.98     36.29 o 
   2  15   3      317.30      335.67     41.27 o 
   3  15   3      434.76      435.34     42.53 o 
   4  15   3      496.59      579.65     46.87 o 
   5  15   3      123.84      140.99     51.71 o 
  -4  16   3       19.85       56.91     63.61 o 
  -3  16   3      262.92      347.34     66.59 o 
  -2  16   3      155.64      179.01     62.24 o 
  -1  16   3      818.05      797.14     47.50 o 
   0  16   3      140.36      156.61     40.28 o 
   1  16   3      811.00      749.10     47.62 o 
   2  16   3      152.00      183.86     40.64 o 
   3  16   3      264.86      322.99     43.83 o 
   4  16   3       20.11       74.33     49.20 o 
  -3  17   3       14.07       48.97     63.50 o 
  -2  17   3      169.07      165.24     64.01 o 
  -1  17   3       60.33       94.24     51.08 o 
   0  17   3        1.15       33.68     41.56 o 
   1  17   3       56.94       82.80     41.61 o 
   2  17   3      169.26      171.29     43.77 o 
   3  17   3       13.86       21.46     50.53 o 
   1   0   4     9425.31     9453.44    100.61 o 
   2   0   4      743.53      793.24     19.89 o 
   3   0   4      382.66      384.73     20.78 o 
   4   0   4     1939.98     2018.06     33.31 o 
   5   0   4     2466.24     2394.23     39.47 o 
   6   0   4      466.67      460.18     33.37 o 
   7   0   4      132.49      135.12     33.20 o 
   8   0   4      176.67      190.31     32.37 o 
   9   0   4       31.62      108.76     60.27 o 
  10   0   4        6.63       78.52     64.41 o 
 -10   1   4      339.38      402.80     72.03 o 
  -9   1   4      259.98      322.94     63.82 o 
  -8   1   4      228.14      296.02     34.47 o 
  -7   1   4      792.13      767.78     35.26 o 
  -6   1   4      304.24      307.20     28.33 o 
  -5   1   4     2305.27     2349.49     46.30 o 
  -4   1   4     4583.68     4537.99     46.15 o 
  -3   1   4     2685.91     2780.58     47.80 o 
  -2   1   4    12453.50    12156.23     68.70 o 
  -1   1   4    29118.69    29201.63    310.38 o 
   0   1   4    12529.00    12535.46    122.55 o 
   1   1   4    29241.32    29171.62    301.87 o 
   2   1   4    12351.08    12100.21     61.39 o 
   3   1   4     2672.32     2703.61     30.06 o 
   4   1   4     4595.31     4457.99     42.87 o 
   5   1   4     2327.31     2238.35     37.48 o 
   6   1   4      305.47      323.70     31.00 o 
   7   1   4      789.80      761.83     41.14 o 
   8   1   4      221.22      305.06     57.29 o 
   9   1   4      259.96      309.20     62.49 o 
  10   1   4      337.67      497.13    106.41 o 
 -10   2   4        6.17       41.62     65.31 o 
  -9   2   4      706.16      694.29     51.93 o 
  -8   2   4       18.30       64.24     32.13 o 
  -7   2   4       47.43       58.00     29.03 o 
  -6   2   4      164.19      198.38     27.56 o 
  -5   2   4      701.05      700.69     29.80 o 
  -4   2   4     2278.52     2361.36     32.93 o 
  -3   2   4     1572.57     1601.54     33.09 o 
  -2   2   4     8358.89     8199.44     68.63 o 
  -1   2   4     9842.17    10078.57     42.63 o 
   0   2   4     2514.53     2717.20     21.89 o 
   1   2   4     9759.71    10020.89     55.41 o 
   2   2   4     8341.25     8010.77     49.96 o 
   3   2   4     1543.90     1501.94     24.04 o 
   4   2   4     2262.96     2269.84     38.08 o 
   5   2   4      721.50      670.33     39.82 o 
   6   2   4      171.79      174.87     27.57 o 
   7   2   4       45.35       76.06     30.31 o 
   8   2   4       17.60       67.31     96.48 o 
   9   2   4      702.36      822.40     86.37 o 
  10   2   4        5.93       22.58     51.41 o 
 -10   3   4       42.30       90.18     71.47 o 
  -9   3   4       42.78       75.33     44.15 o 
  -8   3   4        3.48       31.61     32.61 o 
  -7   3   4      268.05      290.77     32.39 o 
  -6   3   4      502.46      497.41     31.25 o 
  -5   3   4      877.75      887.64     32.34 o 
  -4   3   4     1882.19     1953.49     31.20 o 
  -3   3   4      892.69      957.39     29.50 o 
  -2   3   4      261.33      265.83     19.05 o 
  -1   3   4     1959.46     2035.36     19.06 o 
   0   3   4      164.18      200.71     16.57 o 
   1   3   4     1978.74     2095.95     24.25 o 
   2   3   4      259.99      259.60     17.89 o 
   3   3   4      893.33      867.92     19.22 o 
   4   3   4     1876.91     1880.35     30.48 o 
   5   3   4      892.84      864.96     21.00 o 
   6   3   4      499.14      501.88     30.00 o 
   7   3   4      263.25      316.96     50.93 o 
   8   3   4        3.24       28.24     50.46 o 
   9   3   4       45.68      128.85     61.14 o 
  10   3   4       42.28       71.82     50.08 o 
 -10   4   4       38.16       66.10     67.64 o 
  -9   4   4       80.91       71.10     45.02 o 
  -8   4   4       97.37      128.81     34.26 o 
  -7   4   4       19.64       37.43     30.69 o 
  -6   4   4     1917.61     1823.81     44.80 o 
  -5   4   4      856.70      876.64     33.28 o 
  -4   4   4     1696.88     1607.59     40.75 o 
  -3   4   4      383.64      363.46     21.04 o 
  -2   4   4     1181.23     1162.56     20.34 o 
  -1   4   4      661.04      710.06     15.26 o 
   0   4   4      499.24      498.41     17.71 o 
   1   4   4      662.58      717.58     20.29 o 
   2   4   4     1201.03     1217.94     23.39 o 
   3   4   4      361.87      367.36     18.60 o 
   4   4   4     1683.20     1652.27     31.40 o 
   5   4   4      880.57      859.93     28.04 o 
   6   4   4     1918.21     1829.37     63.54 o 
   7   4   4       18.38       29.53     43.99 o 
   8   4   4       96.28      145.40     53.91 o 
   9   4   4       82.14      117.90     48.42 o 
  10   4   4       38.15       95.44     53.25 o 
  -9   5   4       51.62       73.06     46.84 o 
  -8   5   4      614.33      663.33     41.61 o 
  -7   5   4       28.57       46.98     31.20 o 
  -6   5   4      156.97      172.45     29.67 o 
  -5   5   4      521.41      560.03     35.17 o 
  -4   5   4     1517.81     1523.99     85.41 o 
  -3   5   4      177.96      201.39     28.21 o 
  -2   5   4     5422.36     5113.07     74.07 o 
  -1   5   4     3905.50     3906.80     45.15 o 
   0   5   4      128.66      146.74     18.03 o 
   1   5   4     3910.69     3902.71     46.18 o 
   2   5   4     5479.01     5208.24     41.14 o 
   3   5   4      176.52      210.77     21.16 o 
   4   5   4     1509.51     1471.62     32.74 o 
   5   5   4      526.18      505.57     26.99 o 
   6   5   4      152.50      167.18     27.22 o 
   7   5   4       28.14       43.37     38.06 o 
   8   5   4      625.44      638.10     50.11 o 
   9   5   4       50.27       74.90     48.15 o 
  -9   6   4       95.16       83.59     47.94 o 
  -8   6   4        5.14       24.93     35.83 o 
  -7   6   4      131.72      146.74     33.77 o 
  -6   6   4      777.95      758.40     37.74 o 
  -5   6   4      856.57      817.30     39.95 o 
  -4   6   4     1479.97     1482.38     43.84 o 
  -3   6   4      355.95      368.92     23.81 o 
  -2   6   4      905.25      914.66     21.17 o 
  -1   6   4     1186.94     1185.09     29.82 o 
   0   6   4      460.09      449.02     21.01 o 
   1   6   4     1191.07     1260.10     24.02 o 
   2   6   4      894.86      924.76     22.83 o 
   3   6   4      360.36      363.53     21.89 o 
   4   6   4     1488.10     1481.91     30.75 o 
   5   6   4      850.60      820.53     29.04 o 
   6   6   4      784.52      780.85     33.54 o 
   7   6   4      132.15      178.25     41.64 o 
   8   6   4        3.34       34.60     43.51 o 
   9   6   4       96.43      115.22     50.12 o 
  -9   7   4       71.58       93.61     50.58 o 
  -8   7   4       13.04       34.93     37.80 o 
  -7   7   4      412.87      424.31     39.32 o 
  -6   7   4      220.73      159.02     37.53 o 
  -5   7   4     1106.97     1101.75     45.37 o 
  -4   7   4      193.75      215.88     24.36 o 
  -3   7   4      348.27      392.85     18.50 o 
  -2   7   4      425.21      477.46     19.71 o 
  -1   7   4     5278.93     5278.46     49.96 o 
   0   7   4     2030.18     2063.59     35.86 o 
   1   7   4     5220.60     5237.95     41.44 o 
   2   7   4      437.29      500.49     21.48 o 
   3   7   4      345.08      389.11     20.95 o 
   4   7   4      199.16      179.47     22.73 o 
   5   7   4     1086.54     1067.11     32.53 o 
   6   7   4      217.00      218.59     29.78 o 
   7   7   4      429.24      463.77     46.63 o 
   8   7   4       12.23       23.78     44.67 o 
   9   7   4       71.51      172.14     52.44 o 
  -9   8   4      355.67      410.76     59.04 o 
  -8   8   4       49.72      123.31     40.61 o 
  -7   8   4      802.55      804.30     44.41 o 
  -6   8   4      326.40      323.81     41.21 o 
  -5   8   4     1692.10     1644.44     39.57 o 
  -4   8   4       30.16       40.96     22.39 o 
  -3   8   4     1519.46     1444.61     26.86 o 
  -2   8   4       67.45       92.48     17.37 o 
  -1   8   4      965.78     1019.95     25.37 o 
   0   8   4     1712.22     1750.69     36.42 o 
   1   8   4      987.55     1031.38     25.09 o 
   2   8   4       67.12       90.09     19.29 o 
   3   8   4     1503.28     1429.04     29.63 o 
   4   8   4       30.19       36.09     22.68 o 
   5   8   4     1680.22     1660.13     43.67 o 
   6   8   4      325.06      353.70     33.01 o 
   7   8   4      794.90      810.29     51.76 o 
   8   8   4       50.87      107.01     48.02 o 
   9   8   4      351.51      379.83     56.80 o 
  -8   9   4       65.01       70.06     41.12 o 
  -7   9   4      574.76      611.40     44.47 o 
  -6   9   4       91.89      117.41     40.97 o 
  -5   9   4     1750.91     1745.13     56.00 o 
  -4   9   4      948.12      933.68     45.06 o 
  -3   9   4      240.43      244.12     19.32 o 
  -2   9   4       71.43       80.16     19.23 o 
  -1   9   4      101.82      111.62     19.60 o 
   0   9   4      503.37      522.69     24.35 o 
   1   9   4       89.61       97.67     20.92 o 
   2   9   4       70.69       97.70     20.01 o 
   3   9   4      242.36      240.79     22.61 o 
   4   9   4      952.55      931.30     32.28 o 
   5   9   4     1730.88     1699.20     52.49 o 
   6   9   4       93.69      122.98     32.46 o 
   7   9   4      564.02      541.82     51.31 o 
   8   9   4       63.45       71.07     48.06 o 
  -8  10   4       93.45      109.66     43.47 o 
  -7  10   4       25.93       22.13     43.08 o 
  -6  10   4      539.70      508.25     48.41 o 
  -5  10   4      282.94      322.59     42.83 o 
  -4  10   4        1.15       25.95     36.29 o 
  -3  10   4      407.37      404.47     28.29 o 
  -2  10   4      514.42      523.33     24.60 o 
  -1  10   4      325.18      294.98     22.38 o 
   0  10   4       19.10       42.62     20.74 o 
   1  10   4      317.22      304.59     24.86 o 
   2  10   4      505.60      494.54     25.25 o 
   3  10   4      411.59      428.05     25.62 o 
   4  10   4        1.50       26.79     23.47 o 
   5  10   4      279.84      270.65     39.33 o 
   6  10   4      541.86      537.08     43.84 o 
   7  10   4       24.92       66.92     46.53 o 
   8  10   4       94.43      121.35     50.99 o 
  -8  11   4      379.56      392.41     49.24 o 
  -7  11   4      249.90      218.11     50.83 o 
  -6  11   4      323.16      376.07     49.10 o 
  -5  11   4      367.71      363.28     46.59 o 
  -4  11   4      581.73      583.50     46.26 o 
  -3  11   4      191.46      241.90     29.36 o 
  -2  11   4      645.70      650.05     37.44 o 
  -1  11   4       32.46       30.00     20.79 o 
   0  11   4      306.87      297.18     24.61 o 
   1  11   4       33.07       56.07     23.71 o 
   2  11   4      628.73      591.49     27.46 o 
   3  11   4      191.00      230.43     25.83 o 
   4  11   4      565.77      565.13     29.89 o 
   5  11   4      364.71      387.83     43.61 o 
   6  11   4      328.40      371.60     46.28 o 
   7  11   4      251.31      309.33     52.21 o 
   8  11   4      379.97      404.04     57.08 o 
  -7  12   4      138.50      137.66     50.88 o 
  -6  12   4      241.44      285.00     49.63 o 
  -5  12   4      176.55      180.18     45.70 o 
  -4  12   4      833.19      809.01     51.64 o 
  -3  12   4      670.48      709.86     57.97 o 
  -2  12   4      124.70      143.64     33.84 o 
  -1  12   4     1315.64     1203.55     41.59 o 
   0  12   4     3011.70     2845.59     44.65 o 
   1  12   4     1313.22     1270.52     35.92 o 
   2  12   4      118.47      129.00     27.08 o 
   3  12   4      661.79      662.31     30.80 o 
   4  12   4      841.83      846.21     37.10 o 
   5  12   4      172.50      196.03     43.08 o 
   6  12   4      226.02      255.78     47.32 o 
   7  12   4      138.91      187.14     51.04 o 
  -7  13   4       95.12      111.46     52.66 o 
  -6  13   4       21.03      121.35     51.02 o 
  -5  13   4       37.22       70.46     47.20 o 
  -4  13   4      311.52      360.55     49.11 o 
  -3  13   4      195.43      232.71     55.14 o 
  -2  13   4      198.99      227.56     37.78 o 
  -1  13   4     2620.53     2551.84     56.51 o 
   0  13   4      866.83      809.92     55.54 o 
   1  13   4     2641.45     2471.80     74.11 o 
   2  13   4      195.52      180.24     29.12 o 
   3  13   4      193.25      215.09     32.82 o 
   4  13   4      305.76      334.59     34.47 o 
   5  13   4       37.23       57.60     43.69 o 
   6  13   4       21.63       72.23     46.14 o 
   7  13   4       93.14      129.52     53.05 o 
  -6  14   4       39.85       84.22     52.58 o 
  -5  14   4       97.91      193.45     51.87 o 
  -4  14   4        2.35       50.80     58.53 o 
  -3  14   4       27.38       48.86     54.88 o 
  -2  14   4       98.94      189.53     55.06 o 
  -1  14   4       38.03       80.63     33.79 o 
   0  14   4       38.62       39.37     33.90 o 
   1  14   4       41.56       43.71     34.85 o 
   2  14   4       97.98      100.67     35.57 o 
   3  14   4       23.51       66.98     35.93 o 
   4  14   4        2.37       18.75     32.51 o 
   5  14   4      100.36      137.01     48.39 o 
   6  14   4       39.85       90.84     49.61 o 
  -5  15   4       95.87      133.52     65.07 o 
  -4  15   4      181.60      186.79     61.02 o 
  -3  15   4       71.20      108.63     59.00 o 
  -2  15   4      336.58      280.70     60.59 o 
  -1  15   4      191.55      224.67     38.69 o 
   0  15   4       86.35       87.30     36.88 o 
   1  15   4      203.04      253.60     40.45 o 
   2  15   4      336.96      312.62     40.53 o 
   3  15   4       71.11      106.68     38.86 o 
   4  15   4      181.10      219.92     37.67 o 
   5  15   4      100.60      148.42     52.76 o 
  -4  16   4       81.79      123.21     65.64 o 
  -3  16   4      278.40      365.93     67.99 o 
  -2  16   4       92.58      135.94     60.58 o 
  -1  16   4      132.56      157.71     39.94 o 
   0  16   4       15.40       38.83     38.67 o 
   1  16   4      135.34      168.32     41.70 o 
   2  16   4       96.90      103.29     40.79 o 
   3  16   4      284.83      341.13     44.49 o 
   4  16   4       79.69      103.60     50.79 o 
  -3  17   4       50.18       59.67     65.65 o 
  -2  17   4      151.23      113.60     65.20 o 
  -1  17   4       62.86      118.54     63.16 o 
   0  17   4        0.22        5.54     41.79 o 
   1  17   4       61.72       81.61     42.01 o 
   2  17   4      152.66      126.39     43.52 o 
   3  17   4       51.23       59.82     42.90 o 
   1   0   5     1858.42     1851.38     27.47 o 
   2   0   5      949.25     1055.70     22.54 o 
   3   0   5     2841.86     2857.30     32.66 o 
   4   0   5     2349.47     2374.96     34.70 o 
   5   0   5      369.56      382.81     25.37 o 
   6   0   5      804.69      763.98     35.85 o 
   7   0   5      198.90      244.61     35.04 o 
   8   0   5      165.83      166.14     39.61 o 
   9   0   5      172.85      196.94     62.01 o 
  10   0   5        1.46       69.36     72.24 o 
 -10   1   5      111.54      185.94     69.28 o 
  -9   1   5       68.46       94.93     58.63 o 
  -8   1   5      358.22      381.91     35.55 o 
  -7   1   5      110.46      142.94     29.31 o 
  -6   1   5      598.74      622.98     31.45 o 
  -5   1   5     1727.47     1632.25     35.32 o 
  -4   1   5     2209.23     2241.71     44.77 o 
  -3   1   5     1233.54     1311.89     27.05 o 
  -2   1   5     3194.31     3148.83     35.22 o 
  -1   1   5     5445.13     5305.48     49.42 o 
   0   1   5     1229.66     1341.30     37.48 o 
   1   1   5     5474.72     5335.61     38.47 o 
   2   1   5     3191.21     3121.00     21.39 o 
   3   1   5     1253.38     1281.31     31.82 o 
   4   1   5     2217.55     2217.89     40.17 o 
   5   1   5     1748.51     1711.82     43.46 o 
   6   1   5      619.46      611.64     29.14 o 
   7   1   5      118.49      142.38     31.41 o 
   8   1   5      368.86      461.72     59.17 o 
   9   1   5       73.81      131.73     60.68 o 
  10   1   5      115.61      182.47     68.91 o 
 -10   2   5      527.71      587.85     77.65 o 
  -9   2   5        8.01       63.48     59.87 o 
  -8   2   5       28.84       46.34     31.49 o 
  -7   2   5      459.41      458.44     33.78 o 
  -6   2   5      295.14      318.52     29.57 o 
  -5   2   5       63.36       81.29     21.16 o 
  -4   2   5     1874.88     1895.60     31.37 o 
  -3   2   5     2651.11     2713.32     34.59 o 
  -2   2   5     5983.32     6023.46     42.91 o 
  -1   2   5    10464.94    10246.50     78.54 o 
   0   2   5       73.62       66.46     22.13 o 
   1   2   5    10547.80    10252.30     48.60 o 
   2   2   5     5988.93     5872.77     36.26 o 
   3   2   5     2669.18     2586.75     68.03 o 
   4   2   5     1875.51     1955.95     41.89 o 
   5   2   5       70.37       61.98      9.11 o 
   6   2   5      304.17      317.20     26.12 o 
   7   2   5      476.35      575.61     53.26 o 
   8   2   5       27.09      100.37     53.18 o 
   9   2   5        8.34       86.23     57.78 o 
  10   2   5      532.82      638.56     74.91 o 
 -10   3   5      166.69      275.49     69.74 o 
  -9   3   5      452.43      469.13     49.94 o 
  -8   3   5      189.69      200.06     34.26 o 
  -7   3   5      274.77      285.75     33.02 o 
  -6   3   5      152.31      160.62     28.26 o 
  -5   3   5      259.32      271.17     27.43 o 
  -4   3   5     2273.27     2298.64     36.68 o 
  -3   3   5      602.03      693.79     24.54 o 
  -2   3   5      897.60      924.35     24.59 o 
  -1   3   5      323.55      340.65     17.73 o 
   0   3   5     1466.51     1499.46     22.33 o 
   1   3   5      322.53      321.40     19.96 o 
   2   3   5      872.35      864.58     21.31 o 
   3   3   5      635.74      667.11     17.93 o 
   4   3   5     2229.11     2165.77     64.41 o 
   5   3   5      251.69      210.00     15.78 o 
   6   3   5      151.29      152.11     23.20 o 
   7   3   5      270.70      285.77     71.29 o 
   8   3   5      191.58      226.26     55.13 o 
   9   3   5      446.69      464.70     65.32 o 
  10   3   5      174.92      253.01     54.96 o 
  -9   4   5        6.65        0.13     43.35 o 
  -8   4   5      135.13      180.31     35.30 o 
  -7   4   5      562.69      521.23     36.95 o 
  -6   4   5       33.44       46.63     28.33 o 
  -5   4   5     2121.63     2047.84     42.45 o 
  -4   4   5     1936.26     2033.72     37.18 o 
  -3   4   5      112.25      110.77     19.38 o 
  -2   4   5     3475.52     3397.67     31.31 o 
  -1   4   5      300.62      345.79     15.62 o 
   0   4   5      776.17      758.43     21.72 o 
   1   4   5      285.47      313.80     21.10 o 
   2   4   5     3529.86     3466.61     33.34 o 
   3   4   5      114.10      114.16     16.32 o 
   4   4   5     1954.39     2056.89     33.25 o 
   5   4   5     2126.56     1966.65     34.61 o 
   6   4   5       33.09       59.28     34.80 o 
   7   4   5      546.15      542.86     53.02 o 
   8   4   5      128.09      146.50     52.44 o 
   9   4   5        7.81       18.91     47.16 o 
  -9   5   5       56.13       57.47     47.17 o 
  -8   5   5      102.66      107.10     35.31 o 
  -7   5   5      350.22      333.50     35.35 o 
  -6   5   5     2119.20     2021.32     47.05 o 
  -5   5   5       40.71       59.95     29.95 o 
  -4   5   5      408.22      407.43     32.05 o 
  -3   5   5      514.22      522.60     21.78 o 
  -2   5   5     1735.72     1731.16     37.34 o 
  -1   5   5       12.28       19.17     13.62 o 
   0   5   5     6992.47     6784.70     61.14 o 
   1   5   5       10.02       23.45     17.15 o 
   2   5   5     1715.50     1775.34     33.00 o 
   3   5   5      504.40      511.15     24.90 o 
   4   5   5      409.72      382.86     20.38 o 
   5   5   5       44.93       31.23     10.16 o 
   6   5   5     2109.43     1952.54     54.37 o 
   7   5   5      340.57      364.26     51.21 o 
   8   5   5       95.55      110.43     44.15 o 
   9   5   5       54.11       83.46     48.25 o 
  -9   6   5      160.64      145.35     50.32 o 
  -8   6   5      656.39      668.41     42.93 o 
  -7   6   5      400.81      405.25     38.02 o 
  -6   6   5      401.61      407.65     35.24 o 
  -5   6   5      497.35      604.55     38.55 o 
  -4   6   5     3882.15     3710.17     77.94 o 
  -3   6   5      353.95      321.44     16.34 o 
  -2   6   5       13.81       20.42      9.83 o 
  -1   6   5      789.66      792.76     20.01 o 
   0   6   5      285.10      267.22     22.20 o 
   1   6   5      798.66      823.62     21.90 o 
   2   6   5       10.06       18.97     16.78 o 
   3   6   5      348.69      325.64     23.31 o 
   4   6   5     3880.58     3598.13     40.30 o 
   5   6   5      491.91      467.09     28.15 o 
   6   6   5      398.51      410.68     36.16 o 
   7   6   5      398.19      401.34     44.41 o 
   8   6   5      652.08      564.83     51.56 o 
   9   6   5      164.24      145.15     50.91 o 
  -9   7   5       13.70       73.11     49.97 o 
  -8   7   5       57.92       78.40     38.53 o 
  -7   7   5      402.30      428.89     39.30 o 
  -6   7   5      864.31      821.85     45.87 o 
  -5   7   5      559.15      555.19     43.40 o 
  -4   7   5      669.35      711.38     30.14 o 
  -3   7   5     1206.13     1134.32     25.47 o 
  -2   7   5     1373.38     1409.61     28.80 o 
  -1   7   5     1843.04     1885.30     32.41 o 
   0   7   5       21.94       20.96     18.31 o 
   1   7   5     1826.08     1870.64     28.48 o 
   2   7   5     1396.12     1458.14     28.48 o 
   3   7   5     1213.96     1190.02     27.12 o 
   4   7   5      682.74      727.37     27.31 o 
   5   7   5      545.67      533.97     28.22 o 
   6   7   5      852.50      801.30     55.87 o 
   7   7   5      406.39      408.79     46.27 o 
   8   7   5       55.11      111.67     47.40 o 
   9   7   5       11.67       65.31     49.46 o 
  -9   8   5      139.71      190.54     54.61 o 
  -8   8   5      166.53      205.84     42.10 o 
  -7   8   5      249.98      296.45     39.69 o 
  -6   8   5      161.86      177.98     43.56 o 
  -5   8   5      407.57      429.46     30.69 o 
  -4   8   5     1529.80     1582.48     37.57 o 
  -3   8   5        1.71       18.37     16.13 o 
  -2   8   5      143.87      172.74     20.09 o 
  -1   8   5     1566.56     1480.32     31.17 o 
   0   8   5     2081.55     2131.54     33.71 o 
   1   8   5     1565.00     1535.44     28.20 o 
   2   8   5      146.04      150.44     19.74 o 
   3   8   5        1.62       18.09     19.69 o 
   4   8   5     1517.86     1530.24     34.98 o 
   5   8   5      392.29      404.39     29.05 o 
   6   8   5      170.55      138.78     39.65 o 
   7   8   5      264.74      248.95     45.99 o 
   8   8   5      173.28      210.91     48.49 o 
   9   8   5      143.47      174.77     53.87 o 
  -8   9   5      227.51      273.58     45.42 o 
  -7   9   5      132.83      154.17     39.37 o 
  -6   9   5       38.04       64.52     40.50 o 
  -5   9   5     1274.68     1223.92     51.35 o 
  -4   9   5      141.50      174.33     26.69 o 
  -3   9   5      620.60      593.14     22.72 o 
  -2   9   5      242.26      239.17     21.56 o 
  -1   9   5      353.85      347.92     18.17 o 
   0   9   5        8.24       13.99     19.95 o 
   1   9   5      352.44      402.91     24.86 o 
   2   9   5      240.21      232.45     22.05 o 
   3   9   5      621.18      619.19     26.12 o 
   4   9   5      149.94      151.05     25.04 o 
   5   9   5     1286.55     1281.91     49.57 o 
   6   9   5       40.45       62.56     31.17 o 
   7   9   5      131.31      132.16     45.08 o 
   8   9   5      231.38      266.06     52.06 o 
  -8  10   5       34.36      107.44     44.10 o 
  -7  10   5       33.80       71.94     45.11 o 
  -6  10   5      307.58      354.95     47.31 o 
  -5  10   5      396.47      420.37     44.80 o 
  -4  10   5      635.38      720.92     46.04 o 
  -3  10   5      405.14      392.56     32.20 o 
  -2  10   5       30.90       39.10     20.45 o 
  -1  10   5      371.63      353.53     19.10 o 
   0  10   5     1292.10     1287.73     36.77 o 
   1  10   5      365.52      395.67     25.90 o 
   2  10   5       28.14       56.26     21.46 o 
   3  10   5      407.23      413.67     25.68 o 
   4  10   5      634.33      649.42     31.69 o 
   5  10   5      403.80      374.38     31.07 o 
   6  10   5      310.14      364.20     36.82 o 
   7  10   5       36.16       93.16     46.80 o 
   8  10   5       31.46       52.39     50.71 o 
  -7  11   5      247.79      286.35     52.35 o 
  -6  11   5      299.21      291.48     48.21 o 
  -5  11   5      149.54      178.33     44.22 o 
  -4  11   5      604.16      604.32     46.97 o 
  -3  11   5      129.38      194.97     49.21 o 
  -2  11   5       25.57       54.35     29.25 o 
  -1  11   5      120.33      117.24     24.24 o 
   0  11   5     1181.32     1152.09     32.76 o 
   1  11   5      127.84      137.85     25.11 o 
   2  11   5       22.60       36.20     22.59 o 
   3  11   5      128.94      168.23     25.06 o 
   4  11   5      601.46      589.62     30.09 o 
   5  11   5      156.16      181.46     34.14 o 
   6  11   5      283.98      297.46     38.66 o 
   7  11   5      240.45      280.71     51.78 o 
  -7  12   5      108.01       83.22     50.38 o 
  -6  12   5       93.41       78.51     48.98 o 
  -5  12   5      303.94      390.55     50.09 o 
  -4  12   5     1159.38     1195.91     57.13 o 
  -3  12   5      381.35      359.78     54.75 o 
  -2  12   5       56.18       82.79     33.02 o 
  -1  12   5      297.45      261.14     36.28 o 
   0  12   5     1169.39     1096.20     34.06 o 
   1  12   5      305.96      306.33     28.70 o 
   2  12   5       51.96       67.21     26.72 o 
   3  12   5      368.95      348.77     28.40 o 
   4  12   5     1156.78     1129.53     36.02 o 
   5  12   5      304.15      339.08     38.59 o 
   6  12   5       94.47       98.05     45.16 o 
   7  12   5      103.46      143.45     51.22 o 
  -6  13   5      313.98      335.87     54.35 o 
  -5  13   5       99.21      241.65     50.13 o 
  -4  13   5      418.31      452.90     65.23 o 
  -3  13   5        8.07       32.59     50.25 o 
  -2  13   5      184.70      203.33     55.57 o 
  -1  13   5       44.38       80.05     36.33 o 
   0  13   5      671.70      663.52     40.95 o 
   1  13   5       42.38       21.20     26.28 o 
   2  13   5      180.57      189.81     29.49 o 
   3  13   5        9.98       29.99     26.58 o 
   4  13   5      418.13      378.11     34.88 o 
   5  13   5      102.87      174.81     39.61 o 
   6  13   5      313.82      384.36     68.62 o 
  -6  14   5      165.49      188.62     55.19 o 
  -5  14   5        4.28       29.21     49.63 o 
  -4  14   5      300.05      417.05     76.90 o 
  -3  14   5      112.20       97.75     56.41 o 
  -2  14   5      370.50      420.16     60.41 o 
  -1  14   5      247.50      235.35     40.57 o 
   0  14   5       81.85       95.39     35.27 o 
   1  14   5      257.78      266.47     37.35 o 
   2  14   5      371.35      403.15     34.21 o 
   3  14   5      112.68       99.11     36.38 o 
   4  14   5      297.47      360.05     37.35 o 
   5  14   5        3.24       23.60     38.56 o 
   6  14   5      168.55      198.06     67.47 o 
  -5  15   5      142.73      169.07     66.57 o 
  -4  15   5       10.14       63.78     60.87 o 
  -3  15   5       37.85       56.47     59.10 o 
  -2  15   5       76.00      123.62     58.18 o 
  -1  15   5      297.37      328.85     45.21 o 
   0  15   5      144.93      139.49     37.59 o 
   1  15   5      288.51      268.23     39.84 o 
   2  15   5       72.43      104.89     38.53 o 
   3  15   5       34.86       60.43     38.21 o 
   4  15   5        9.61       36.74     35.49 o 
   5  15   5      141.98      144.50     52.95 o 
  -4  16   5      125.53      146.09     66.34 o 
  -3  16   5       65.81       92.71     61.87 o 
  -2  16   5      212.48      245.27     64.07 o 
  -1  16   5       22.45       46.08     59.17 o 
   0  16   5      198.78      280.77     42.07 o 
   1  16   5       24.06       60.40     40.07 o 
   2  16   5      219.97      204.53     43.19 o 
   3  16   5       70.06       81.54     40.59 o 
   4  16   5      122.80       92.94     42.59 o 
  -2  17   5       80.14      124.02     65.57 o 
  -1  17   5       33.42       20.70     61.14 o 
   0  17   5       82.66      101.39     42.44 o 
   1  17   5       35.01       47.15     42.01 o 
   2  17   5       79.59       98.38     43.60 o 
   0   0   6      838.55      814.96     47.30 o 
   1   0   6     9072.75     9234.95     47.90 o 
   2   0   6     1537.15     1658.01     33.99 o 
   3   0   6      358.04      362.17     20.55 o 
   4   0   6      684.23      718.64     24.42 o 
   5   0   6     2961.29     2831.29     57.33 o 
   6   0   6      620.02      630.45     30.78 o 
   7   0   6     2391.99     2241.09     56.99 o 
   8   0   6        4.30       30.86     39.11 o 
   9   0   6      435.00      414.50     64.66 o 
  10   0   6        5.15       73.53     98.84 o 
 -10   1   6       78.78      135.58     68.23 o 
  -9   1   6      272.73      338.11     64.64 o 
  -8   1   6       41.00      100.11     39.79 o 
  -7   1   6      570.67      572.02     33.71 o 
  -6   1   6      765.32      715.32     28.62 o 
  -5   1   6      758.08      743.02     29.17 o 
  -4   1   6      525.38      514.63     24.55 o 
  -3   1   6     1868.19     1977.11     30.94 o 
  -2   1   6       46.74       59.61     19.48 o 
  -1   1   6     7797.16     7588.19    121.51 o 
   0   1   6     5907.48     6014.73     33.43 o 
   1   1   6     7742.92     7446.21     59.50 o 
   2   1   6       46.47       55.73     11.79 o 
   3   1   6     1922.63     2007.61     28.62 o 
   4   1   6      522.18      487.91     21.51 o 
   5   1   6      761.63      702.34     26.21 o 
   6   1   6      757.71      747.50     30.21 o 
   7   1   6      566.42      537.01     52.36 o 
   8   1   6       38.40       60.49     52.12 o 
   9   1   6      266.51      193.50     60.54 o 
  10   1   6       80.20       91.84     65.70 o 
 -10   2   6      523.69      672.07     77.74 o 
  -9   2   6       64.49      108.91     60.73 o 
  -8   2   6      309.93      315.79     35.68 o 
  -7   2   6      363.23      355.34     33.75 o 
  -6   2   6      183.32      212.96     28.23 o 
  -5   2   6      214.63      247.15     22.81 o 
  -4   2   6     3169.60     3071.89     45.21 o 
  -3   2   6      747.45      794.85     24.85 o 
  -2   2   6      741.19      736.20     23.51 o 
  -1   2   6     2801.91     2838.28     39.53 o 
   0   2   6     1674.25     1770.17     28.36 o 
   1   2   6     2786.89     2860.80     30.67 o 
   2   2   6      748.50      717.26     18.86 o 
   3   2   6      745.85      741.48     37.52 o 
   4   2   6     3181.65     3040.02     48.49 o 
   5   2   6      212.12      189.91     20.07 o 
   6   2   6      187.61      203.98     23.48 o 
   7   2   6      368.05      410.84     52.21 o 
   8   2   6      307.54      375.59     58.11 o 
   9   2   6       67.10       95.97     60.02 o 
  10   2   6      537.66      589.44     74.57 o 
  -9   3   6       71.09      118.85     60.17 o 
  -8   3   6       47.01       98.86     34.50 o 
  -7   3   6        3.80       41.67     29.66 o 
  -6   3   6      408.50      419.47     31.62 o 
  -5   3   6      166.16      182.35     22.94 o 
  -4   3   6     1400.12     1313.24     31.19 o 
  -3   3   6     3585.35     3602.49     54.06 o 
  -2   3   6     1080.25     1073.54     32.92 o 
  -1   3   6     3670.54     3704.65     36.73 o 
   0   3   6     6723.78     6585.53     37.85 o 
   1   3   6     3652.64     3702.14     42.39 o 
   2   3   6     1099.06     1071.14     21.89 o 
   3   3   6     3592.32     3680.52     75.75 o 
   4   3   6     1384.29     1389.60     38.13 o 
   5   3   6      164.81      149.50     19.62 o 
   6   3   6      435.84      438.34     38.58 o 
   7   3   6        3.27       41.86     46.16 o 
   8   3   6       44.45      113.81     54.44 o 
   9   3   6       69.86       48.60     59.17 o 
  -9   4   6       98.88      143.05     46.80 o 
  -8   4   6      182.81      209.36     40.38 o 
  -7   4   6      262.76      256.51     33.62 o 
  -6   4   6     1610.69     1561.00     43.00 o 
  -5   4   6     1497.95     1433.45     32.72 o 
  -4   4   6     1303.29     1301.07     31.45 o 
  -3   4   6      481.24      521.81     23.34 o 
  -2   4   6     3568.54     3427.79     34.11 o 
  -1   4   6     1694.62     1843.17     29.05 o 
   0   4   6     1220.96     1137.97     23.46 o 
   1   4   6     1678.14     1764.21     29.47 o 
   2   4   6     3548.49     3458.43     38.86 o 
   3   4   6      488.12      509.90     18.86 o 
   4   4   6     1309.09     1238.86     23.51 o 
   5   4   6     1495.34     1397.14     32.42 o 
   6   4   6     1616.46     1533.21     49.34 o 
   7   4   6      269.82      221.46     49.81 o 
   8   4   6      192.29      184.37     52.80 o 
   9   4   6       99.34      164.90     60.87 o 
  -9   5   6      553.26      564.12     55.32 o 
  -8   5   6       42.31       30.63     35.93 o 
  -7   5   6       18.34       37.12     31.26 o 
  -6   5   6      186.14      227.06     31.69 o 
  -5   5   6      180.35      202.69     32.35 o 
  -4   5   6      148.74      141.50     21.79 o 
  -3   5   6     2377.82     2350.02     35.01 o 
  -2   5   6     1978.12     2053.54     27.83 o 
  -1   5   6     3959.95     3978.96     75.41 o 
   0   5   6       15.80       14.86     24.61 o 
   1   5   6     3995.06     4004.00     41.28 o 
   2   5   6     1989.30     1982.83     29.80 o 
   3   5   6     2334.87     2272.68     34.45 o 
   4   5   6      145.33      154.56     18.28 o 
   5   5   6      188.01      187.82     23.07 o 
   6   5   6      188.00      184.82     35.96 o 
   7   5   6       17.83       23.21     44.79 o 
   8   5   6       44.46      121.99     54.66 o 
   9   5   6      567.74      628.20     56.79 o 
  -9   6   6      357.75      372.82     53.44 o 
  -8   6   6      133.75      139.72     38.95 o 
  -7   6   6      289.06      328.31     37.37 o 
  -6   6   6      116.83      122.90     31.59 o 
  -5   6   6      318.73      337.48     36.06 o 
  -4   6   6       52.81       73.68     20.14 o 
  -3   6   6      647.59      661.31     20.57 o 
  -2   6   6      452.59      459.18     14.46 o 
  -1   6   6     3977.84     4016.24     38.88 o 
   0   6   6     1227.05     1345.54     30.15 o 
   1   6   6     3919.95     4039.40     47.89 o 
   2   6   6      444.71      482.15     22.05 o 
   3   6   6      645.48      653.28     26.15 o 
   4   6   6       51.84       59.07     18.99 o 
   5   6   6      311.34      350.26     26.50 o 
   6   6   6      115.98      186.20     36.77 o 
   7   6   6      304.68      264.99     42.26 o 
   8   6   6      131.31      139.02     45.94 o 
   9   6   6      351.36      386.43     52.91 o 
  -9   7   6      555.93      588.41     58.44 o 
  -8   7   6      293.37      313.59     42.48 o 
  -7   7   6       99.66      139.27     36.90 o 
  -6   7   6      846.80      849.39     47.00 o 
  -5   7   6       70.09       74.37     33.77 o 
  -4   7   6      371.25      382.83     27.97 o 
  -3   7   6      903.82      812.25     20.68 o 
  -2   7   6      705.03      669.63     27.32 o 
  -1   7   6      949.81      904.94     30.02 o 
   0   7   6     5643.99     5543.62     53.23 o 
   1   7   6      953.26      997.91     24.49 o 
   2   7   6      717.03      686.19     23.18 o 
   3   7   6      925.50      898.10     25.63 o 
   4   7   6      365.62      368.66     24.53 o 
   5   7   6       65.73       75.45     23.53 o 
   6   7   6      861.24      863.19     40.77 o 
   7   7   6      101.20      148.16     42.25 o 
   8   7   6      289.91      326.63     49.96 o 
   9   7   6      557.13      570.37     58.24 o 
  -9   8   6      172.27      206.78     55.45 o 
  -8   8   6      404.87      431.83     45.71 o 
  -7   8   6      151.04      134.38     37.91 o 
  -6   8   6      304.94      406.80     42.84 o 
  -5   8   6      703.73      719.67     34.37 o 
  -4   8   6     1526.87     1490.58     38.69 o 
  -3   8   6      128.18      122.29     16.16 o 
  -2   8   6      424.62      428.34     22.50 o 
  -1   8   6      425.54      422.80     25.64 o 
   0   8   6      622.31      603.95     27.26 o 
   1   8   6      431.55      493.34     22.25 o 
   2   8   6      423.91      423.45     22.43 o 
   3   8   6      127.67      142.86     20.85 o 
   4   8   6     1547.32     1428.93     34.20 o 
   5   8   6      711.88      744.27     27.70 o 
   6   8   6      299.40      289.31     36.01 o 
   7   8   6      153.43      162.08     44.41 o 
   8   8   6      411.14      465.90     52.94 o 
   9   8   6      172.84      190.39     72.42 o 
  -8   9   6      191.02      187.55     44.24 o 
  -7   9   6       37.63       88.51     40.09 o 
  -6   9   6      902.11      897.75     51.13 o 
  -5   9   6      840.67      877.49     48.04 o 
  -4   9   6     1264.50     1292.48     38.62 o 
  -3   9   6       49.70       58.17     24.77 o 
  -2   9   6      265.45      231.62     22.37 o 
  -1   9   6      437.49      420.79     19.32 o 
   0   9   6     1038.77      967.07     31.32 o 
   1   9   6      434.14      426.59     23.07 o 
   2   9   6      258.09      288.65     22.51 o 
   3   9   6       47.39       53.68     21.14 o 
   4   9   6     1265.95     1223.09     34.85 o 
   5   9   6      831.26      774.82     33.09 o 
   6   9   6      903.07      891.61     43.73 o 
   7   9   6       37.13       74.56     44.14 o 
   8   9   6      194.71      177.56     50.74 o 
  -8  10   6      132.33      154.33     46.04 o 
  -7  10   6      592.68      678.17     54.23 o 
  -6  10   6       79.61       97.52     43.38 o 
  -5  10   6      528.91      528.93     46.84 o 
  -4  10   6       18.06       35.07     38.60 o 
  -3  10   6      431.97      430.34     31.03 o 
  -2  10   6      436.79      441.70     25.74 o 
  -1  10   6      118.96      107.03     23.22 o 
   0  10   6        3.40        0.90     21.66 o 
   1  10   6      120.54      111.53     23.67 o 
   2  10   6      424.81      426.50     25.47 o 
   3  10   6      428.16      390.16     26.17 o 
   4  10   6       18.55       49.65     26.33 o 
   5  10   6      537.55      539.26     36.92 o 
   6  10   6       81.12      102.78     40.79 o 
   7  10   6      582.12      641.75     53.71 o 
   8  10   6      128.45      136.19     66.89 o 
  -7  11   6       62.84       76.07     48.07 o 
  -6  11   6      330.67      388.85     51.16 o 
  -5  11   6     1027.62     1079.24     55.59 o 
  -4  11   6      146.98      149.50     42.86 o 
  -3  11   6      477.51      447.14     53.92 o 
  -2  11   6      146.88      161.27     23.73 o 
  -1  11   6      998.97      994.92     33.41 o 
   0  11   6        0.76        9.80     23.16 o 
   1  11   6      992.62     1036.64     33.78 o 
   2  11   6      145.58      177.65     25.01 o 
   3  11   6      456.24      461.11     28.12 o 
   4  11   6      150.16      175.35     26.35 o 
   5  11   6     1047.22     1034.41     39.27 o 
   6  11   6      328.19      374.16     48.44 o 
   7  11   6       64.68      105.64     64.09 o 
  -7  12   6      118.94      156.05     52.63 o 
  -6  12   6       86.72       92.14     48.19 o 
  -5  12   6       39.28      100.65     46.02 o 
  -4  12   6       98.99      174.23     44.66 o 
  -3  12   6      393.93      371.91     55.11 o 
  -2  12   6      604.08      568.02     56.50 o 
  -1  12   6      589.83      573.94     31.37 o 
   0  12   6     1202.80     1147.16     35.24 o 
   1  12   6      614.95      602.66     31.87 o 
   2  12   6      595.94      553.33     32.24 o 
   3  12   6      393.29      393.34     29.05 o 
   4  12   6      101.13       88.72     27.35 o 
   5  12   6       38.09       67.11     31.95 o 
   6  12   6       89.27       71.04     60.15 o 
   7  12   6      118.21      171.74     67.73 o 
  -6  13   6       34.04      100.92     52.39 o 
  -5  13   6      298.95      261.30     50.61 o 
  -4  13   6      227.68      188.89     57.42 o 
  -3  13   6      143.86      229.22     56.27 o 
  -2  13   6      154.52      165.72     52.15 o 
  -1  13   6      161.72      195.37     37.73 o 
   0  13   6       54.08       99.98     26.86 o 
   1  13   6      157.07      160.41     29.03 o 
   2  13   6      162.27      169.54     30.30 o 
   3  13   6      150.58      144.17     28.92 o 
   4  13   6      231.23      240.16     30.88 o 
   5  13   6      293.17      305.38     40.56 o 
   6  13   6       35.81       82.83     64.04 o 
  -6  14   6       17.09        4.73     53.60 o 
  -5  14   6      165.55      189.67     63.38 o 
  -4  14   6      971.11     1094.56     89.57 o 
  -3  14   6      423.27      396.91     62.36 o 
  -2  14   6      676.01      722.35     65.66 o 
  -1  14   6      150.93      189.19     39.94 o 
   0  14   6       56.86      137.88     35.54 o 
   1  14   6      152.52      216.71     31.35 o 
   2  14   6      691.63      650.58     37.24 o 
   3  14   6      428.09      420.70     36.04 o 
   4  14   6      973.29     1000.89     43.28 o 
   5  14   6      164.56      168.28     42.03 o 
   6  14   6       17.22       -5.04     63.82 o 
  -5  15   6       95.60      143.14     66.90 o 
  -4  15   6       46.78       86.83     61.74 o 
  -3  15   6      145.50      266.78     63.89 o 
  -2  15   6      168.81      258.24     62.49 o 
  -1  15   6      379.04      405.93     62.45 o 
   0  15   6      172.30      187.36     43.94 o 
   1  15   6      373.76      389.54     41.50 o 
   2  15   6      169.42      185.49     40.32 o 
   3  15   6      149.75      187.51     35.45 o 
   4  15   6       45.22       78.25     37.11 o 
   5  15   6       99.35       99.33     42.77 o 
  -4  16   6        6.29       44.76     65.55 o 
  -3  16   6       36.13      144.28     64.47 o 
  -2  16   6       29.26       61.08     59.02 o 
  -1  16   6     1234.73     1262.45     79.04 o 
   0  16   6       26.50      103.86     45.80 o 
   1  16   6     1236.87     1159.17     53.01 o 
   2  16   6       27.37       60.06     41.11 o 
   3  16   6       37.03       85.82     41.89 o 
   4  16   6        5.88       41.04     43.02 o 
  -2  17   6       21.66       99.34     63.91 o 
  -1  17   6       43.99      135.08     66.07 o 
   0  17   6        1.30       29.05     61.60 o 
   1  17   6       42.20       66.22     42.39 o 
   2  17   6       22.12       48.83     42.78 o 
   1   0   7        2.46       -3.43     24.59 o 
   2   0   7      153.52      170.75     17.00 o 
   3   0   7      174.54      130.64     18.56 o 
   4   0   7      196.28      257.62     22.93 o 
   5   0   7      643.21      635.08     27.25 o 
   6   0   7      373.06      355.55     27.71 o 
   7   0   7      548.86      576.43     36.93 o 
   8   0   7      708.36      635.35     47.66 o 
   9   0   7      312.99      355.89     48.88 o 
  10   0   7      391.47      460.13     72.82 o 
  -9   1   7      255.50      275.86     48.16 o 
  -8   1   7      113.85       93.31     41.51 o 
  -7   1   7      562.24      587.64     34.44 o 
  -6   1   7     1074.53     1052.11     34.53 o 
  -5   1   7      105.94      106.44     23.12 o 
  -4   1   7      211.09      163.20     20.64 o 
  -3   1   7      180.96      205.98     20.33 o 
  -2   1   7     1658.72     1650.98     30.06 o 
  -1   1   7     5176.28     5102.25     64.15 o 
   0   1   7      356.99      388.38     26.26 o 
   1   1   7     5153.05     4983.64     42.69 o 
   2   1   7     1633.69     1644.56     19.68 o 
   3   1   7      175.29      200.50     16.96 o 
   4   1   7      207.16      164.54     18.77 o 
   5   1   7      100.91       85.15     20.32 o 
   6   1   7     1061.87      976.14     31.91 o 
   7   1   7      571.24      565.87     43.65 o 
   8   1   7      110.86       99.55     53.74 o 
   9   1   7      251.57      224.13     48.06 o 
  -9   2   7       85.17      102.56     62.08 o 
  -8   2   7      256.30      293.97     36.03 o 
  -7   2   7      176.87      233.38     32.04 o 
  -6   2   7      224.97      214.21     25.37 o 
  -5   2   7      464.20      447.65     25.01 o 
  -4   2   7     1818.89     1795.21     31.25 o 
  -3   2   7     1829.36     1787.13     37.24 o 
  -2   2   7     1248.38     1238.57     26.79 o 
  -1   2   7     3446.34     3469.53     37.20 o 
   0   2   7       40.51       44.07     11.19 o 
   1   2   7     3490.08     3537.96     55.01 o 
   2   2   7     1222.01     1187.47     20.59 o 
   3   2   7     1820.39     1759.82     42.86 o 
   4   2   7     1828.52     1878.09     41.00 o 
   5   2   7      470.58      452.11     21.62 o 
   6   2   7      211.07      187.84     34.66 o 
   7   2   7      174.44      197.48     37.97 o 
   8   2   7      247.33      253.67     57.23 o 
   9   2   7       84.85      138.78     60.57 o 
  -9   3   7      202.89      368.82     74.35 o 
  -8   3   7      215.39      224.74     36.05 o 
  -7   3   7      608.50      647.12     37.10 o 
  -6   3   7      235.26      243.31     25.98 o 
  -5   3   7      889.48      927.74     30.15 o 
  -4   3   7       43.57       36.23     20.90 o 
  -3   3   7      285.61      339.52     22.53 o 
  -2   3   7      303.54      305.83     19.41 o 
  -1   3   7        9.34       10.93     19.48 o 
   0   3   7      163.16      198.19     13.60 o 
   1   3   7        9.41       17.33     17.87 o 
   2   3   7      323.33      330.29     16.61 o 
   3   3   7      296.16      350.65     19.04 o 
   4   3   7       42.95       36.22     15.52 o 
   5   3   7      887.74      938.20     38.63 o 
   6   3   7      234.68      184.31     34.69 o 
   7   3   7      613.54      653.65     45.09 o 
   8   3   7      226.12      230.33     53.70 o 
   9   3   7      208.26      296.91     64.03 o 
  -9   4   7      115.95      141.88     62.39 o 
  -8   4   7      141.64      185.02     36.42 o 
  -7   4   7      409.86      404.75     36.23 o 
  -6   4   7     1361.56     1251.17     41.05 o 
  -5   4   7      149.19      151.97     23.35 o 
  -4   4   7     1418.32     1321.06     32.17 o 
  -3   4   7     1653.28     1629.58     33.79 o 
  -2   4   7      560.32      582.82     21.43 o 
  -1   4   7     2063.01     2047.17     36.92 o 
   0   4   7      225.04      270.03     18.26 o 
   1   4   7     2076.28     2006.47     31.06 o 
   2   4   7      550.23      590.00     19.99 o 
   3   4   7     1654.66     1603.28     39.50 o 
   4   4   7     1412.25     1291.13     40.67 o 
   5   4   7      158.85      195.98     31.04 o 
   6   4   7     1394.15     1277.61     47.61 o 
   7   4   7      400.81      415.76     42.89 o 
   8   4   7      146.44      165.45     53.95 o 
   9   4   7      121.68      151.35     61.88 o 
  -9   5   7       36.70       57.83     46.47 o 
  -8   5   7      158.93      201.43     38.53 o 
  -7   5   7       37.54       64.36     33.28 o 
  -6   5   7      154.31      177.46     32.41 o 
  -5   5   7     1115.96     1076.37     33.76 o 
  -4   5   7      828.15      845.69     28.73 o 
  -3   5   7     1330.27     1284.75     29.33 o 
  -2   5   7      801.81      880.82     23.17 o 
  -1   5   7      160.63      181.55     16.74 o 
   0   5   7      142.85      229.76     27.30 o 
   1   5   7      162.07      169.57     21.14 o 
   2   5   7      795.01      883.11     27.37 o 
   3   5   7     1339.05     1289.92     28.23 o 
   4   5   7      841.71      833.78     24.40 o 
   5   5   7     1104.52     1110.64     30.37 o 
   6   5   7      157.94      169.61     35.56 o 
   7   5   7       43.66      125.66     39.40 o 
   8   5   7      154.87      204.51     54.40 o 
   9   5   7       37.07       54.14     59.03 o 
  -9   6   7      549.62      653.72     56.74 o 
  -8   6   7      886.35      926.17     47.41 o 
  -7   6   7      103.92      169.82     35.33 o 
  -6   6   7       75.00      120.87     32.28 o 
  -5   6   7      503.75      496.21     37.73 o 
  -4   6   7     1123.63     1112.22     27.13 o 
  -3   6   7      190.58      192.18     18.51 o 
  -2   6   7      656.32      711.34     18.60 o 
  -1   6   7     2128.07     1984.19     34.11 o 
   0   6   7     2395.05     2546.94     49.79 o 
   1   6   7     2122.42     2037.22     42.51 o 
   2   6   7      647.60      708.69     27.44 o 
   3   6   7      206.88      207.71     22.62 o 
   4   6   7     1130.69     1117.49     34.88 o 
   5   6   7      500.67      464.65     27.12 o 
   6   6   7       77.76      117.72     35.99 o 
   7   6   7      104.57      117.05     40.68 o 
   8   6   7      878.01      895.77     56.19 o 
   9   6   7      548.10      604.75     57.84 o 
  -9   7   7       13.38       21.05     50.30 o 
  -8   7   7      356.90      378.85     43.05 o 
  -7   7   7       13.55       56.93     35.27 o 
  -6   7   7      127.40      169.41     38.43 o 
  -5   7   7      738.93      761.31     48.14 o 
  -4   7   7      143.33      158.69     18.82 o 
  -3   7   7      267.21      281.67     17.93 o 
  -2   7   7      237.05      225.29     14.86 o 
  -1   7   7     1604.04     1532.68     31.79 o 
   0   7   7     1509.99     1495.06     33.25 o 
   1   7   7     1621.50     1606.72     30.51 o 
   2   7   7      245.25      239.79     20.14 o 
   3   7   7      270.13      287.83     22.86 o 
   4   7   7      154.00      179.78     21.43 o 
   5   7   7      728.37      679.06     31.52 o 
   6   7   7      126.38      122.51     33.55 o 
   7   7   7       15.12       28.89     35.46 o 
   8   7   7      355.99      342.18     50.56 o 
   9   7   7       12.98       26.59     65.41 o 
  -8   8   7       23.34       54.97     39.94 o 
  -7   8   7      151.56      178.05     39.42 o 
  -6   8   7      541.03      569.16     46.26 o 
  -5   8   7       44.16       61.67     28.12 o 
  -4   8   7      643.12      675.22     32.86 o 
  -3   8   7      805.15      822.52     33.10 o 
  -2   8   7     1459.51     1337.57     38.65 o 
  -1   8   7      445.32      405.02     19.09 o 
   0   8   7     6211.19     6094.77     58.52 o 
   1   8   7      445.58      438.08     24.18 o 
   2   8   7     1477.35     1434.94     29.56 o 
   3   8   7      800.45      819.58     26.76 o 
   4   8   7      639.25      603.43     28.33 o 
   5   8   7       45.56       59.91     21.91 o 
   6   8   7      529.90      577.73     39.38 o 
   7   8   7      150.21      156.94     43.91 o 
   8   8   7       26.86       61.28     47.22 o 
  -8   9   7       22.90       36.00     42.84 o 
  -7   9   7       94.52      119.00     40.65 o 
  -6   9   7      198.39      230.15     43.78 o 
  -5   9   7     1199.59     1299.93     93.25 o 
  -4   9   7      562.14      608.08     34.04 o 
  -3   9   7      278.95      280.97     28.81 o 
  -2   9   7      601.86      581.58     25.86 o 
  -1   9   7      230.34      238.87     17.81 o 
   0   9   7      559.40      584.39     28.80 o 
   1   9   7      230.44      229.26     23.69 o 
   2   9   7      614.73      589.98     25.61 o 
   3   9   7      287.20      264.53     23.99 o 
   4   9   7      561.19      573.46     29.76 o 
   5   9   7     1185.14     1140.98     32.11 o 
   6   9   7      193.30      227.99     37.04 o 
   7   9   7       91.16      142.01     46.24 o 
   8   9   7       24.90       23.62     64.78 o 
  -8  10   7       39.13       77.45     45.63 o 
  -7  10   7       75.55       38.41     46.11 o 
  -6  10   7       70.86      150.22     45.27 o 
  -5  10   7      878.66      834.87     51.52 o 
  -4  10   7      663.43      701.87     47.14 o 
  -3  10   7      821.43      780.61     37.67 o 
  -2  10   7     2163.45     2024.34     50.36 o 
  -1  10   7     1097.60     1064.12     33.07 o 
   0  10   7     1670.62     1583.62     68.10 o 
   1  10   7     1077.92     1084.65     32.73 o 
   2  10   7     2171.39     2033.11     36.71 o 
   3  10   7      841.20      854.27     29.71 o 
   4  10   7      659.04      642.95     32.37 o 
   5  10   7      875.62      869.24     35.47 o 
   6  10   7       70.82      115.41     36.65 o 
   7  10   7       71.98       74.96     61.32 o 
   8  10   7       39.85       58.79     66.54 o 
  -7  11   7       35.95       87.80     50.01 o 
  -6  11   7      182.32      213.89     48.60 o 
  -5  11   7      215.66      245.43     47.12 o 
  -4  11   7      432.23      491.64     46.70 o 
  -3  11   7      728.42      745.88     60.99 o 
  -2  11   7       64.65       74.44     23.63 o 
  -1  11   7     1339.42     1225.82     36.67 o 
   0  11   7     1820.48     1750.77     41.94 o 
   1  11   7     1378.13     1359.88     36.65 o 
   2  11   7       61.96       53.80     23.64 o 
   3  11   7      728.09      688.76     30.54 o 
   4  11   7      434.88      409.04     29.23 o 
   5  11   7      227.33      200.32     31.59 o 
   6  11   7      186.49      267.02     50.21 o 
   7  11   7       41.70       68.67     62.66 o 
  -7  12   7      230.01      267.58     55.06 o 
  -6  12   7       72.52       91.62     48.90 o 
  -5  12   7      397.96      422.06     50.57 o 
  -4  12   7      129.25      147.18     54.54 o 
  -3  12   7      143.01      207.38     52.72 o 
  -2  12   7      637.05      601.25     58.52 o 
  -1  12   7      688.05      615.11     32.64 o 
   0  12   7      212.11      199.02     29.24 o 
   1  12   7      689.54      638.71     32.72 o 
   2  12   7      637.43      601.37     33.43 o 
   3  12   7      153.62      155.45     27.26 o 
   4  12   7      130.47      115.10     28.21 o 
   5  12   7      406.36      417.01     35.61 o 
   6  12   7       70.26       77.40     58.97 o 
   7  12   7      231.05      256.52     68.47 o 
  -6  13   7        6.88       45.55     51.32 o 
  -5  13   7      179.52      202.31     51.44 o 
  -4  13   7      358.93      386.99     62.79 o 
  -3  13   7      668.88      653.56     63.59 o 
  -2  13   7      198.01      224.81     54.76 o 
  -1  13   7      110.67      113.92     37.31 o 
   0  13   7        9.47       21.54     28.40 o 
   1  13   7      112.13      108.36     28.65 o 
   2  13   7      188.79      222.89     31.76 o 
   3  13   7      656.60      602.12     33.33 o 
   4  13   7      358.92      383.14     32.06 o 
   5  13   7      185.23      198.31     34.86 o 
   6  13   7        6.78       59.15     61.43 o 
  -5  14   7       49.99       60.32     60.57 o 
  -4  14   7      120.36      181.55     61.77 o 
  -3  14   7       64.77      102.82     59.53 o 
  -2  14   7      132.23      213.53     58.01 o 
  -1  14   7       64.28      110.33     55.44 o 
   0  14   7      257.31      297.96     43.56 o 
   1  14   7       61.32       70.06     29.96 o 
   2  14   7      136.14      133.13     32.37 o 
   3  14   7       64.50       59.27     33.19 o 
   4  14   7      120.03      114.02     31.33 o 
   5  14   7       50.17       81.07     40.03 o 
  -5  15   7      417.83      494.73     91.79 o 
  -4  15   7      247.45      309.42     66.85 o 
  -3  15   7        4.15       59.84     59.06 o 
  -2  15   7       23.26       88.43     58.05 o 
  -1  15   7       52.27       64.35     56.97 o 
   0  15   7       17.73       91.26     43.82 o 
   1  15   7       54.35       71.43     42.66 o 
   2  15   7       22.77       36.72     32.98 o 
   3  15   7        4.86       35.19     37.75 o 
   4  15   7      247.24      264.33     38.74 o 
   5  15   7      420.45      474.36     47.45 o 
  -3  16   7      193.95      214.70     66.22 o 
  -2  16   7       78.22      183.94     64.14 o 
  -1  16   7      211.14      330.62     66.17 o 
   0  16   7       23.52       71.63     59.95 o 
   1  16   7      213.60      221.52     49.05 o 
   2  16   7       80.05       82.41     41.94 o 
   3  16   7      193.04      194.20     43.13 o 
  -1  17   7      262.83      341.59     70.31 o 
   0  17   7      111.13      125.74     62.82 o 
   1  17   7      260.36      290.88     54.00 o 
   0   0   8     5733.03     5695.29     96.52 o 
   1   0   8     3260.66     3292.27     42.15 o 
   2   0   8     1720.11     1639.93     37.27 o 
   3   0   8      462.37      459.93     14.12 o 
   4   0   8      113.13      103.78     19.49 o 
   5   0   8      927.89      929.18     34.80 o 
   6   0   8      620.49      559.66     29.05 o 
   7   0   8     1108.08     1096.10     48.95 o 
   8   0   8      282.17      325.13     46.36 o 
   9   0   8      151.70      137.84     46.34 o 
  -9   1   8       60.81      106.23     46.31 o 
  -8   1   8      524.20      619.77     49.81 o 
  -7   1   8      458.06      438.23     29.55 o 
  -6   1   8      945.30      886.33     33.80 o 
  -5   1   8      264.19      263.81     24.65 o 
  -4   1   8      730.51      749.81     26.21 o 
  -3   1   8     1272.48     1210.09     27.21 o 
  -2   1   8     1526.67     1538.34     41.10 o 
  -1   1   8     2230.33     2278.63     38.28 o 
   0   1   8      935.74      977.54     31.25 o 
   1   1   8     2259.22     2280.89     46.98 o 
   2   1   8     1565.65     1584.91     20.34 o 
   3   1   8     1260.30     1157.05     31.92 o 
   4   1   8      746.18      749.84     23.52 o 
   5   1   8      272.14      269.64     22.37 o 
   6   1   8      936.58      857.40     30.65 o 
   7   1   8      442.91      420.33     42.07 o 
   8   1   8      518.03      519.03     59.70 o 
   9   1   8       61.37       41.31     44.22 o 
  -9   2   8      443.72      482.46     52.83 o 
  -8   2   8       94.33      121.69     43.20 o 
  -7   2   8      118.91       96.15     30.45 o 
  -6   2   8       62.73       87.93     23.99 o 
  -5   2   8      760.70      725.23     27.42 o 
  -4   2   8      609.45      643.60     24.79 o 
  -3   2   8      699.68      750.59     25.94 o 
  -2   2   8      753.53      775.40     24.75 o 
  -1   2   8     1514.97     1597.47     30.71 o 
   0   2   8     1997.90     2247.22     34.19 o 
   1   2   8     1531.30     1564.54     30.16 o 
   2   2   8      747.77      722.94     17.60 o 
   3   2   8      671.99      662.27     14.75 o 
   4   2   8      599.98      606.66     21.31 o 
   5   2   8      765.32      674.07     23.31 o 
   6   2   8       58.25       89.06     33.48 o 
   7   2   8      121.81       78.52     37.60 o 
   8   2   8       99.06      118.44     51.89 o 
   9   2   8      435.42      546.22     66.10 o 
  -9   3   8       27.41      103.24     48.95 o 
  -8   3   8      238.78      222.77     37.04 o 
  -7   3   8      923.17      885.94     39.87 o 
  -6   3   8      310.21      298.65     27.64 o 
  -5   3   8     2428.35     2344.19     38.88 o 
  -4   3   8      596.66      618.20     27.39 o 
  -3   3   8     3543.74     3642.58     60.57 o 
  -2   3   8       71.37       81.39     18.64 o 
  -1   3   8     1773.91     1779.68     32.30 o 
   0   3   8       56.40       61.26     11.63 o 
   1   3   8     1762.93     1788.93     29.14 o 
   2   3   8       73.52       79.23     12.69 o 
   3   3   8     3545.22     3443.31     56.27 o 
   4   3   8      600.37      576.44     25.58 o 
   5   3   8     2419.84     2364.91     50.47 o 
   6   3   8      306.61      334.41     37.70 o 
   7   3   8      909.91      915.30     48.26 o 
   8   3   8      235.47      368.24     69.86 o 
   9   3   8       28.53      115.04     59.52 o 
  -9   4   8      500.57      458.73     55.01 o 
  -8   4   8      107.01      184.64     37.33 o 
  -7   4   8      385.89      391.64     36.17 o 
  -6   4   8     1638.10     1576.55     37.85 o 
  -5   4   8     1381.63     1321.86     33.08 o 
  -4   4   8      667.69      670.52     38.15 o 
  -3   4   8     2386.99     2316.64     47.98 o 
  -2   4   8       85.00       93.60     18.41 o 
  -1   4   8      484.44      582.93     25.09 o 
   0   4   8       68.25       92.12     14.21 o 
   1   4   8      492.50      553.90     23.02 o 
   2   4   8       79.77       62.77     13.96 o 
   3   4   8     2355.32     2231.31     49.45 o 
   4   4   8      668.16      631.44     25.26 o 
   5   4   8     1367.93     1322.53     42.62 o 
   6   4   8     1661.50     1621.04     54.13 o 
   7   4   8      386.62      403.68     43.06 o 
   8   4   8      104.58      128.38     52.93 o 
   9   4   8      509.03      502.44     67.22 o 
  -9   5   8       48.70      101.02     49.58 o 
  -8   5   8      124.74      128.19     37.52 o 
  -7   5   8      194.56      200.59     35.80 o 
  -6   5   8      339.16      301.04     33.90 o 
  -5   5   8       89.42       78.51     24.81 o 
  -4   5   8     1324.17     1367.71     34.10 o 
  -3   5   8      782.85      823.87     24.63 o 
  -2   5   8       27.81       19.17     10.97 o 
  -1   5   8     1910.39     1923.77     33.36 o 
   0   5   8      363.73      369.15     29.59 o 
   1   5   8     1917.36     1950.79     33.06 o 
   2   5   8       29.29       29.89     21.21 o 
   3   5   8      792.87      823.21     25.03 o 
   4   5   8     1349.71     1282.90     36.37 o 
   5   5   8       86.22       83.71     30.38 o 
   6   5   8      345.03      319.02     38.38 o 
   7   5   8      189.46      179.33     39.95 o 
   8   5   8      126.84      197.73     54.90 o 
   9   5   8       49.83      102.62     59.06 o 
  -9   6   8       48.92      156.59     44.04 o 
  -8   6   8      263.90      278.50     41.28 o 
  -7   6   8      422.00      460.20     39.30 o 
  -6   6   8     1196.94     1248.25     44.25 o 
  -5   6   8       83.90       90.68     24.66 o 
  -4   6   8      847.55      862.89     30.03 o 
  -3   6   8     1399.92     1394.74     28.44 o 
  -2   6   8      143.85      130.79     13.73 o 
  -1   6   8      492.37      489.62     19.83 o 
   0   6   8    10548.08    10505.50     85.07 o 
   1   6   8      489.65      494.41     24.49 o 
   2   6   8      141.53      134.06     23.14 o 
   3   6   8     1402.57     1330.80     33.81 o 
   4   6   8      849.17      845.79     28.83 o 
   5   6   8       85.15       96.20     23.43 o 
   6   6   8     1217.81     1236.75     48.46 o 
   7   6   8      415.25      479.54     45.64 o 
   8   6   8      266.66      233.98     55.40 o 
   9   6   8       48.08      100.34     65.86 o 
  -9   7   8      211.29      170.10     45.02 o 
  -8   7   8      106.17      185.87     41.34 o 
  -7   7   8      220.67      272.37     39.46 o 
  -6   7   8      268.98      278.29     41.51 o 
  -5   7   8      596.33      600.08     34.31 o 
  -4   7   8      960.52      941.18     26.68 o 
  -3   7   8      874.82      869.10     24.39 o 
  -2   7   8      298.01      299.25     16.34 o 
  -1   7   8     1032.47     1022.57     25.63 o 
   0   7   8      683.62      664.38     28.19 o 
   1   7   8     1011.89     1050.61     27.18 o 
   2   7   8      293.97      320.08     25.74 o 
   3   7   8      864.14      890.87     36.00 o 
   4   7   8      965.21      927.41     31.23 o 
   5   7   8      587.73      547.19     25.67 o 
   6   7   8      270.86      304.57     39.72 o 
   7   7   8      224.75      263.27     43.09 o 
   8   7   8      104.72      126.79     61.78 o 
   9   7   8      206.08      165.27     69.17 o 
  -8   8   8       92.43      116.64     41.81 o 
  -7   8   8      114.01      155.52     40.44 o 
  -6   8   8       34.11       59.65     32.24 o 
  -5   8   8      348.94      372.73     33.82 o 
  -4   8   8      583.10      564.59     33.18 o 
  -3   8   8      369.03      343.96     29.60 o 
  -2   8   8      268.25      254.56     16.47 o 
  -1   8   8        7.24       16.85     16.78 o 
   0   8   8      468.30      486.94     27.62 o 
   1   8   8        6.16        9.00     20.40 o 
   2   8   8      273.82      304.50     24.52 o 
   3   8   8      356.18      313.27     26.02 o 
   4   8   8      591.74      578.22     28.33 o 
   5   8   8      338.51      378.40     29.46 o 
   6   8   8       32.46       77.33     32.93 o 
   7   8   8      115.82      179.63     48.03 o 
   8   8   8       94.96      118.62     63.07 o 
  -8   9   8      107.60      140.55     44.56 o 
  -7   9   8      170.11      170.93     42.09 o 
  -6   9   8      252.62      210.90     44.08 o 
  -5   9   8       29.27       30.13     30.00 o 
  -4   9   8     1738.87     1673.53     43.93 o 
  -3   9   8        5.53       12.78     29.13 o 
  -2   9   8      246.02      272.26     23.30 o 
  -1   9   8      921.41      911.17     24.52 o 
   0   9   8      489.75      438.63     28.54 o 
   1   9   8      886.95      906.67     29.15 o 
   2   9   8      242.41      250.98     25.45 o 
   3   9   8        5.31       16.24     22.07 o 
   4   9   8     1736.50     1651.33     49.72 o 
   5   9   8       26.95       56.95     22.90 o 
   6   9   8      255.09      281.69     46.74 o 
   7   9   8      172.19      197.87     49.70 o 
   8   9   8      107.05      135.20     65.09 o 
  -8  10   8      106.81      102.62     45.27 o 
  -7  10   8       46.05       60.20     47.71 o 
  -6  10   8      467.45      509.24     51.86 o 
  -5  10   8      250.43      309.55     45.68 o 
  -4  10   8      217.03      295.53     42.96 o 
  -3  10   8      371.97      496.04     50.81 o 
  -2  10   8      626.05      590.03     28.22 o 
  -1  10   8      213.27      240.78     26.57 o 
   0  10   8      124.10      125.07     26.60 o 
   1  10   8      218.62      215.60     28.79 o 
   2  10   8      626.80      586.51     29.59 o 
   3  10   8      387.36      413.28     26.78 o 
   4  10   8      211.20      228.16     28.72 o 
   5  10   8      255.79      227.37     29.43 o 
   6  10   8      459.35      451.18     50.18 o 
   7  10   8       44.26       64.94     60.83 o 
   8  10   8      101.69      160.81     68.73 o 
  -7  11   8       41.12       46.29     50.66 o 
  -6  11   8      278.64      366.65     52.01 o 
  -5  11   8      127.77      170.71     45.73 o 
  -4  11   8      102.03       58.12     51.66 o 
  -3  11   8      617.99      569.87     55.75 o 
  -2  11   8     1486.30     1531.69     48.01 o 
  -1  11   8      500.60      523.23     30.71 o 
   0  11   8     1702.37     1580.84     41.45 o 
   1  11   8      501.37      516.62     33.39 o 
   2  11   8     1475.24     1394.92     38.21 o 
   3  11   8      627.46      602.45     30.71 o 
   4  11   8       92.86       90.04     29.48 o 
   5  11   8      127.62      170.76     30.86 o 
   6  11   8      282.20      281.28     49.38 o 
   7  11   8       42.04      117.89     66.58 o 
  -7  12   8        3.90       55.87     52.62 o 
  -6  12   8      108.93       97.01     50.36 o 
  -5  12   8      279.11      270.18     49.82 o 
  -4  12   8      558.00      540.15     61.75 o 
  -3  12   8      212.63      202.32     55.12 o 
  -2  12   8       36.87       70.35     48.77 o 
  -1  12   8      512.37      454.86     31.93 o 
   0  12   8     1776.39     1641.95     43.84 o 
   1  12   8      517.61      500.62     35.39 o 
   2  12   8       40.60       58.56     27.80 o 
   3  12   8      205.52      184.72     27.91 o 
   4  12   8      552.86      535.28     32.12 o 
   5  12   8      285.95      298.48     34.99 o 
   6  12   8       99.87       73.43     48.61 o 
   7  12   8        4.10       58.40     67.15 o 
  -6  13   8      187.57      269.49     55.66 o 
  -5  13   8       84.64      154.58     61.25 o 
  -4  13   8       55.46       47.02     56.43 o 
  -3  13   8      119.14       89.80     52.76 o 
  -2  13   8       20.73       81.96     51.54 o 
  -1  13   8     1031.58     1143.45     67.75 o 
   0  13   8       31.69       57.75     30.06 o 
   1  13   8     1042.74     1102.21     43.02 o 
   2  13   8       18.57       22.80     32.52 o 
   3  13   8      116.60      110.84     28.52 o 
   4  13   8       51.41       48.21     29.43 o 
   5  13   8       90.60      112.10     34.62 o 
   6  13   8      185.13      179.20     66.76 o 
  -5  14   8      233.13      270.65     87.74 o 
  -4  14   8       91.14      134.15     89.47 o 
  -3  14   8      284.91      329.02     63.42 o 
  -2  14   8      288.33      324.34     71.83 o 
  -1  14   8      532.38      532.77     62.15 o 
   0  14   8      801.53      817.06     49.37 o 
   1  14   8      523.89      514.73     39.77 o 
   2  14   8      283.40      314.38     38.14 o 
   3  14   8      273.40      307.65     35.65 o 
   4  14   8       91.68      112.39     32.07 o 
   5  14   8      237.53      296.69     38.92 o 
  -4  15   8        5.04       28.44     63.53 o 
  -3  15   8      118.79      137.47     61.15 o 
  -2  15   8       13.13       22.37     58.22 o 
  -1  15   8      385.59      554.00     67.40 o 
   0  15   8        4.60       13.62     41.79 o 
   1  15   8      375.73      452.82     48.77 o 
   2  15   8       13.35       40.59     37.24 o 
   3  15   8      117.43       95.12     36.03 o 
   4  15   8        5.11       34.57     32.46 o 
  -3  16   8      141.47      150.80     66.93 o 
  -2  16   8       74.13      100.25     63.26 o 
  -1  16   8      103.68      162.86     63.25 o 
   0  16   8        7.58       28.29     59.12 o 
   1  16   8      100.83      117.74     48.23 o 
   2  16   8       75.52       72.42     47.25 o 
   3  16   8      136.65      118.58     49.44 o 
  -1  17   8       71.79       86.09     65.71 o 
   0  17   8       19.32       35.54     63.43 o 
   1  17   8       72.40       86.94     50.79 o 
   1   0   9     2840.83     3038.00     43.25 o 
   2   0   9      277.11      368.64     19.13 o 
   3   0   9       90.72      109.25     13.48 o 
   4   0   9     1289.07     1207.64     28.60 o 
   5   0   9        0.68        5.14     21.43 o 
   6   0   9      893.96      889.94     32.63 o 
   7   0   9     1290.18     1260.74     50.71 o 
   8   0   9      342.16      361.97     45.28 o 
   9   0   9      173.50      142.07     47.44 o 
  -9   1   9        3.46       59.21     46.77 o 
  -8   1   9      937.13      886.17     52.72 o 
  -7   1   9      108.95      111.09     33.00 o 
  -6   1   9      158.94      156.56     27.03 o 
  -5   1   9      121.62      115.66     23.18 o 
  -4   1   9      242.43      218.73     22.28 o 
  -3   1   9      116.89      124.62     19.74 o 
  -2   1   9       77.11       88.42     20.34 o 
  -1   1   9       83.56       94.18     24.26 o 
   0   1   9      130.68       91.55     30.41 o 
   1   1   9       89.26      106.65     22.06 o 
   2   1   9       75.98       91.08     13.24 o 
   3   1   9      123.21      140.13     13.43 o 
   4   1   9      246.71      228.33     19.77 o 
   5   1   9      119.67       93.44     20.73 o 
   6   1   9      157.38      192.71     35.72 o 
   7   1   9      114.28      144.70     37.80 o 
   8   1   9      932.69      955.98     65.29 o 
   9   1   9        2.62       66.67     60.86 o 
  -9   2   9       83.36      128.86     49.01 o 
  -8   2   9       17.95       61.84     42.02 o 
  -7   2   9       18.51       32.99     25.78 o 
  -6   2   9      672.33      663.54     29.68 o 
  -5   2   9      312.20      300.81     24.63 o 
  -4   2   9      656.95      666.13     25.18 o 
  -3   2   9     1354.89     1402.13     30.45 o 
  -2   2   9     1068.14     1139.68     25.37 o 
  -1   2   9      655.36      672.13     26.40 o 
   0   2   9        2.19       22.83     11.51 o 
   1   2   9      630.48      613.35     24.82 o 
   2   2   9     1086.51     1074.77     42.35 o 
   3   2   9     1370.25     1362.76     44.69 o 
   4   2   9      641.67      644.11     19.23 o 
   5   2   9      321.39      266.06     18.74 o 
   6   2   9      678.55      734.74     40.47 o 
   7   2   9       23.19       25.33     36.50 o 
   8   2   9       19.91       63.20     51.00 o 
   9   2   9       79.36       84.99     56.31 o 
  -9   3   9      916.76      890.81     59.01 o 
  -8   3   9       51.77       48.48     43.49 o 
  -7   3   9       81.49      121.47     28.17 o 
  -6   3   9       31.19       32.77     24.47 o 
  -5   3   9      718.45      709.40     28.76 o 
  -4   3   9      408.36      461.19     26.57 o 
  -3   3   9      994.39      963.51     28.95 o 
  -2   3   9      637.84      599.54     23.07 o 
  -1   3   9     1026.25     1078.74     29.47 o 
   0   3   9     1627.35     1783.58     33.63 o 
   1   3   9     1040.38     1060.52     26.02 o 
   2   3   9      632.36      593.99     26.85 o 
   3   3   9     1002.69      955.39     22.73 o 
   4   3   9      395.94      372.87     22.74 o 
   5   3   9      696.03      720.71     36.41 o 
   6   3   9       30.60       53.70     33.89 o 
   7   3   9       83.87       84.68     38.64 o 
   8   3   9       49.73       85.90     41.74 o 
   9   3   9      921.08     1035.88     73.01 o 
  -9   4   9       35.08       80.50     49.91 o 
  -8   4   9      190.94      191.05     37.85 o 
  -7   4   9     1318.08     1224.88     45.15 o 
  -6   4   9     1040.67      983.80     33.84 o 
  -5   4   9     1794.37     1738.82     47.27 o 
  -4   4   9      189.74      196.84     24.17 o 
  -3   4   9       78.44      102.65     19.43 o 
  -2   4   9      731.64      692.89     26.61 o 
  -1   4   9     1592.81     1579.46     32.52 o 
   0   4   9     2495.05     2358.55     33.53 o 
   1   4   9     1628.53     1623.80     30.00 o 
   2   4   9      741.94      653.65     27.53 o 
   3   4   9       81.97      106.27     17.57 o 
   4   4   9      180.62      187.91     19.82 o 
   5   4   9     1787.18     1753.12     46.15 o 
   6   4   9     1025.56      950.78     44.12 o 
   7   4   9     1287.71     1214.30     58.59 o 
   8   4   9      183.58      149.46     44.94 o 
   9   4   9       37.26       90.92     93.54 o 
  -9   5   9       22.89       69.77     49.70 o 
  -8   5   9       14.89       47.53     36.51 o 
  -7   5   9      336.08      337.17     37.71 o 
  -6   5   9       15.54       35.47     25.53 o 
  -5   5   9     1003.99      977.87     34.01 o 
  -4   5   9       21.97       18.91     22.34 o 
  -3   5   9      676.14      675.04     24.92 o 
  -2   5   9      894.92      846.04     19.15 o 
  -1   5   9     3706.94     3691.54     44.55 o 
   0   5   9       68.28       95.53     22.07 o 
   1   5   9     3742.25     3763.82     50.65 o 
   2   5   9      878.23      888.85     23.12 o 
   3   5   9      679.39      680.03     23.26 o 
   4   5   9       23.86       35.07     19.35 o 
   5   5   9     1013.32     1038.35     40.69 o 
   6   5   9       12.97       17.70     34.24 o 
   7   5   9      326.20      316.57     42.39 o 
   8   5   9       13.13       66.06     57.37 o 
   9   5   9       23.10      114.79     97.45 o 
  -9   6   9       66.54       63.81     51.74 o 
  -8   6   9      214.72      248.38     41.39 o 
  -7   6   9       32.79       19.57     35.28 o 
  -6   6   9     1076.91     1116.56     48.85 o 
  -5   6   9       61.11       75.87     24.96 o 
  -4   6   9     1257.94     1253.35     30.38 o 
  -3   6   9       17.97       46.48     18.82 o 
  -2   6   9      123.15      124.42     14.68 o 
  -1   6   9      827.42      812.29     22.83 o 
   0   6   9       21.42       24.82     27.21 o 
   1   6   9      824.06      794.68     26.87 o 
   2   6   9      112.09      115.39     22.94 o 
   3   6   9       16.38       19.19     19.14 o 
   4   6   9     1270.30     1243.58     31.50 o 
   5   6   9       61.97       56.36     22.67 o 
   6   6   9     1083.01     1091.38     47.08 o 
   7   6   9       31.37       65.28     38.55 o 
   8   6   9      204.66      308.21     91.09 o 
   9   6   9       66.46       63.22     97.43 o 
  -8   7   9      188.37      194.19     41.61 o 
  -7   7   9       82.17      111.27     37.38 o 
  -6   7   9      429.95      453.01     44.24 o 
  -5   7   9     1778.98     1762.07     45.68 o 
  -4   7   9      444.02      456.86     24.32 o 
  -3   7   9     1244.90     1228.61     28.65 o 
  -2   7   9      524.51      479.73     18.53 o 
  -1   7   9      892.30      940.74     32.59 o 
   0   7   9     2399.64     2415.41     55.01 o 
   1   7   9      874.12      982.23     30.46 o 
   2   7   9      523.86      564.71     28.42 o 
   3   7   9     1270.86     1184.72     39.30 o 
   4   7   9      437.66      425.07     26.60 o 
   5   7   9     1768.96     1726.87     39.08 o 
   6   7   9      437.64      413.05     40.04 o 
   7   7   9       81.69      140.00     56.19 o 
   8   7   9      189.26      237.06     65.32 o 
  -8   8   9       24.12       78.59     41.88 o 
  -7   8   9      781.88      820.60     47.75 o 
  -6   8   9       66.48      105.21     33.60 o 
  -5   8   9      178.96      171.58     31.79 o 
  -4   8   9      157.87      159.38     29.83 o 
  -3   8   9      712.28      719.51     39.15 o 
  -2   8   9     1456.31     1373.15     37.28 o 
  -1   8   9      954.39      964.67     31.50 o 
   0   8   9       55.38       53.62     23.43 o 
   1   8   9      926.30      941.89     28.59 o 
   2   8   9     1443.10     1423.20     33.45 o 
   3   8   9      710.50      678.66     32.28 o 
   4   8   9      160.33      151.80     25.49 o 
   5   8   9      167.47      161.84     27.24 o 
   6   8   9       66.97      107.67     42.34 o 
   7   8   9      806.35      846.67     57.36 o 
   8   8   9       23.86       33.20     63.48 o 
  -8   9   9      148.05      155.87     45.58 o 
  -7   9   9      212.69      283.73     44.26 o 
  -6   9   9       81.62       84.88     44.22 o 
  -5   9   9      477.08      473.93     36.68 o 
  -4   9   9     1422.30     1379.03     42.86 o 
  -3   9   9      454.16      461.02     39.72 o 
  -2   9   9      488.93      560.20     37.76 o 
  -1   9   9      219.43      191.65     19.72 o 
   0   9   9        5.37       34.94     24.43 o 
   1   9   9      227.72      224.77     23.48 o 
   2   9   9      502.05      499.74     27.99 o 
   3   9   9      430.37      395.79     28.05 o 
   4   9   9     1415.02     1367.93     42.80 o 
   5   9   9      488.46      489.04     36.06 o 
   6   9   9       81.16      147.16     45.30 o 
   7   9   9      217.03      360.79     53.08 o 
   8   9   9      150.29      239.12     70.67 o 
  -7  10   9      103.88       95.96     50.00 o 
  -6  10   9       30.67       41.30     44.96 o 
  -5  10   9      682.92      673.07     50.55 o 
  -4  10   9      128.14      148.97     32.12 o 
  -3  10   9      186.27      194.25     34.62 o 
  -2  10   9      253.90      312.25     35.64 o 
  -1  10   9      723.78      741.91     32.03 o 
   0  10   9      113.19      141.68     27.47 o 
   1  10   9      735.79      727.44     35.08 o 
   2  10   9      256.29      268.07     27.59 o 
   3  10   9      190.26      180.25     28.20 o 
   4  10   9      126.44      166.00     32.04 o 
   5  10   9      669.50      663.69     39.65 o 
   6  10   9       32.38       46.74     45.20 o 
   7  10   9       98.27      153.65     51.37 o 
  -7  11   9      522.06      507.53     57.13 o 
  -6  11   9      490.02      526.90     54.73 o 
  -5  11   9      698.86      706.51     57.98 o 
  -4  11   9      786.18      803.21     91.23 o 
  -3  11   9      712.28      750.46     61.71 o 
  -2  11   9      451.12      434.20     38.75 o 
  -1  11   9       92.86       79.18     26.68 o 
   0  11   9      612.09      689.02     34.57 o 
   1  11   9       96.66      127.66     30.37 o 
   2  11   9      448.24      450.25     31.07 o 
   3  11   9      711.05      668.20     34.06 o 
   4  11   9      790.61      757.27     40.03 o 
   5  11   9      703.76      626.10     42.15 o 
   6  11   9      477.66      576.10     55.22 o 
   7  11   9      517.47      548.43     58.11 o 
  -6  12   9        8.46       74.76     50.64 o 
  -5  12   9      146.28      157.98     59.09 o 
  -4  12   9      586.60      597.10     63.21 o 
  -3  12   9       75.67       64.70     51.86 o 
  -2  12   9      175.43      214.73     53.05 o 
  -1  12   9      132.93      120.30     35.17 o 
   0  12   9      180.01      179.80     30.43 o 
   1  12   9      138.43      126.43     30.88 o 
   2  12   9      165.26      159.26     33.84 o 
   3  12   9       74.53      109.79     29.68 o 
   4  12   9      581.67      554.08     40.07 o 
   5  12   9      142.39      167.15     37.90 o 
   6  12   9        8.45       48.05     49.30 o 
  -6  13   9       36.86       57.11     53.25 o 
  -5  13   9      208.26      221.28     63.46 o 
  -4  13   9        6.84       27.23     57.29 o 
  -3  13   9      255.62      309.57     59.59 o 
  -2  13   9        9.83       27.44     51.93 o 
  -1  13   9      320.06      392.60     71.01 o 
   0  13   9       36.48       69.55     30.70 o 
   1  13   9      311.80      317.81     35.30 o 
   2  13   9       11.14       51.13     34.47 o 
   3  13   9      251.03      259.46     33.94 o 
   4  13   9        5.67       63.75     33.25 o 
   5  13   9      205.63      248.82     42.41 o 
   6  13   9       37.18       43.04     51.13 o 
  -5  14   9      222.15      308.76     69.19 o 
  -4  14   9       21.51       48.81     60.58 o 
  -3  14   9       73.38      152.51     59.68 o 
  -2  14   9      206.13      206.35     58.21 o 
  -1  14   9       25.42       66.19     54.23 o 
   0  14   9       29.72       37.48     39.65 o 
   1  14   9       26.18       21.08     33.96 o 
   2  14   9      209.33      207.83     38.31 o 
   3  14   9       72.70      105.33     37.40 o 
   4  14   9       21.23       30.35     35.23 o 
   5  14   9      228.40      303.64     45.69 o 
  -4  15   9       84.96      147.87     65.77 o 
  -3  15   9       57.29       65.14     61.14 o 
  -2  15   9       66.70      157.51     62.89 o 
  -1  15   9      438.95      537.07     67.85 o 
   0  15   9      289.78      264.53     63.28 o 
   1  15   9      437.96      417.69     49.66 o 
   2  15   9       64.73       60.45     37.53 o 
   3  15   9       58.72      116.91     40.39 o 
   4  15   9       81.26       94.56     36.53 o 
  -3  16   9        8.21       76.97     65.32 o 
  -2  16   9      386.93      435.60     71.24 o 
  -1  16   9      103.24      145.67     63.62 o 
   0  16   9      105.16      158.56     64.28 o 
   1  16   9      105.22      133.98     48.98 o 
   2  16   9      394.51      375.88     54.04 o 
   3  16   9        7.06        2.34     41.73 o 
   0   0  10     3140.26     3191.12     85.13 o 
   1   0  10       24.78       42.02     31.85 o 
   2   0  10      756.83      845.75     29.36 o 
   3   0  10      140.89      165.58     15.17 o 
   4   0  10     1324.04     1191.76     61.22 o 
   5   0  10       14.03       -4.19     21.53 o 
   6   0  10      547.15      545.34     40.03 o 
   7   0  10      521.58      513.67     42.21 o 
   8   0  10      195.37      256.55     38.91 o 
   9   0  10       17.85       35.47     48.33 o 
  -9   1  10      121.63      177.21     50.03 o 
  -8   1  10       46.37      120.46     44.45 o 
  -7   1  10       34.96       64.36     32.38 o 
  -6   1  10      452.32      471.74     30.05 o 
  -5   1  10      263.03      269.90     25.73 o 
  -4   1  10      417.38      405.12     24.29 o 
  -3   1  10      622.20      611.68     24.37 o 
  -2   1  10     4929.85     4989.73     66.06 o 
  -1   1  10      649.30      659.20     30.23 o 
   0   1  10        0.22       22.46     30.55 o 
   1   1  10      660.63      665.91     24.05 o 
   2   1  10     4951.62     4955.51     51.15 o 
   3   1  10      621.90      597.68     17.36 o 
   4   1  10      423.32      370.01     21.18 o 
   5   1  10      263.79      288.17     22.54 o 
   6   1  10      448.08      432.19     37.75 o 
   7   1  10       33.83       38.44     36.08 o 
   8   1  10       42.78       95.23     42.58 o 
   9   1  10      119.06      231.38     51.02 o 
  -9   2  10        9.95       12.25     49.15 o 
  -8   2  10      558.11      485.44     50.60 o 
  -7   2  10      380.61      360.46     37.24 o 
  -6   2  10      234.01      285.98     27.53 o 
  -5   2  10      102.28       97.66     22.91 o 
  -4   2  10     1636.57     1637.57     32.37 o 
  -3   2  10      777.42      815.05     27.29 o 
  -2   2  10      538.86      539.06     26.31 o 
  -1   2  10      100.40      124.17     22.34 o 
   0   2  10      206.53      195.28     13.62 o 
   1   2  10       98.95       94.44     21.14 o 
   2   2  10      520.99      530.63     28.01 o 
   3   2  10      789.53      774.02     21.57 o 
   4   2  10     1671.02     1621.54     50.40 o 
   5   2  10       97.83      121.09     33.15 o 
   6   2  10      239.13      267.23     35.90 o 
   7   2  10      378.29      411.14     42.85 o 
   8   2  10      546.96      544.20     49.37 o 
   9   2  10       10.89       -5.44     90.86 o 
  -9   3  10       42.13       35.55     49.16 o 
  -8   3  10      274.53      259.76     48.09 o 
  -7   3  10      582.07      615.47     33.78 o 
  -6   3  10     1472.52     1420.72     37.38 o 
  -5   3  10      326.59      342.00     26.28 o 
  -4   3  10     1089.59     1057.12     32.07 o 
  -3   3  10      236.84      242.18     23.21 o 
  -2   3  10      319.24      353.84     25.10 o 
  -1   3  10     3620.76     3676.61     60.42 o 
   0   3  10    14428.04    14279.61     80.97 o 
   1   3  10     3629.34     3691.13     52.75 o 
   2   3  10      322.52      350.00     25.38 o 
   3   3  10      237.42      227.33     16.77 o 
   4   3  10     1094.25      985.09     37.43 o 
   5   3  10      326.76      325.68     32.18 o 
   6   3  10     1470.28     1358.88     47.82 o 
   7   3  10      574.74      561.99     44.13 o 
   8   3  10      287.18      265.34     45.45 o 
   9   3  10       42.38       70.16     93.89 o 
  -9   4  10      191.46      250.90     54.61 o 
  -8   4  10      244.47      284.17     49.91 o 
  -7   4  10      338.10      313.40     31.42 o 
  -6   4  10     1716.19     1605.43     39.26 o 
  -5   4  10     2939.33     2728.47     49.37 o 
  -4   4  10      298.79      295.46     26.16 o 
  -3   4  10      242.79      237.04     21.83 o 
  -2   4  10     2065.22     2083.94     37.62 o 
  -1   4  10     3344.02     3351.23     44.44 o 
   0   4  10     1852.61     1736.53     32.77 o 
   1   4  10     3325.82     3278.07     47.92 o 
   2   4  10     2056.84     2053.72     39.36 o 
   3   4  10      245.86      223.18     17.33 o 
   4   4  10      285.18      303.31     21.06 o 
   5   4  10     2925.14     2624.35     69.32 o 
   6   4  10     1722.71     1640.70     64.34 o 
   7   4  10      335.00      311.65     41.37 o 
   8   4  10      250.45      223.67     60.77 o 
   9   4  10      185.36      231.14     96.25 o 
  -9   5  10      544.29      652.22     58.67 o 
  -8   5  10      432.97      456.97     43.37 o 
  -7   5  10      519.97      491.19     39.66 o 
  -6   5  10      385.54      429.14     30.76 o 
  -5   5  10     1499.31     1388.99     38.77 o 
  -4   5  10       32.76       43.16     21.01 o 
  -3   5  10     1887.77     1843.95     34.29 o 
  -2   5  10      342.04      373.11     25.52 o 
  -1   5  10      975.06      998.15     30.38 o 
   0   5  10     2443.87     2517.59     40.87 o 
   1   5  10      976.79     1026.96     27.81 o 
   2   5  10      333.98      373.61     27.20 o 
   3   5  10     1869.51     1767.42     45.44 o 
   4   5  10       34.10       49.42     19.46 o 
   5   5  10     1496.95     1391.11     73.16 o 
   6   5  10      378.40      381.39     38.41 o 
   7   5  10      516.71      551.94     86.34 o 
   8   5  10      429.47      499.22     76.01 o 
   9   5  10      543.80      636.44    107.74 o 
  -8   6  10      109.25      121.29     40.40 o 
  -7   6  10      522.94      514.06     42.10 o 
  -6   6  10       35.68       64.24     33.79 o 
  -5   6  10       72.31       77.59     24.07 o 
  -4   6  10      127.49      168.66     22.63 o 
  -3   6  10      704.57      732.79     26.66 o 
  -2   6  10      319.62      292.33     16.91 o 
  -1   6  10      931.99      928.79     30.34 o 
   0   6  10       17.03       33.85     21.82 o 
   1   6  10      943.44      911.92     28.51 o 
   2   6  10      321.88      339.74     17.31 o 
   3   6  10      709.14      698.71     26.32 o 
   4   6  10      125.38      124.38     21.45 o 
   5   6  10       67.40       77.63     29.56 o 
   6   6  10       33.73       71.96     47.48 o 
   7   6  10      529.07      541.91     61.36 o 
   8   6  10      109.08      108.27     61.14 o 
  -8   7  10      123.06      220.40     53.09 o 
  -7   7  10       68.10       87.09     38.28 o 
  -6   7  10      495.71      500.52     37.80 o 
  -5   7  10      233.15      274.32     39.38 o 
  -4   7  10      296.87      313.29     24.42 o 
  -3   7  10      240.48      237.66     24.32 o 
  -2   7  10      117.37       99.73     15.92 o 
  -1   7  10      294.59      317.22     20.76 o 
   0   7  10        0.67       19.98     22.58 o 
   1   7  10      301.92      312.64     24.99 o 
   2   7  10      111.06       99.49     24.43 o 
   3   7  10      255.41      269.38     22.77 o 
   4   7  10      290.94      277.56     25.22 o 
   5   7  10      229.01      176.45     48.90 o 
   6   7  10      504.74      461.01     57.58 o 
   7   7  10       67.62       90.22     55.68 o 
   8   7  10      122.46      223.69     65.04 o 
  -8   8  10      282.43      282.88     54.34 o 
  -7   8  10       51.77       95.49     40.20 o 
  -6   8  10      593.77      584.44     43.72 o 
  -5   8  10      235.05      236.68     33.47 o 
  -4   8  10      238.21      257.58     32.00 o 
  -3   8  10      258.54      272.37     35.10 o 
  -2   8  10      480.40      469.43     25.91 o 
  -1   8  10      513.09      503.06     22.94 o 
   0   8  10      668.27      721.17     31.80 o 
   1   8  10      506.45      542.05     25.50 o 
   2   8  10      484.36      459.52     29.09 o 
   3   8  10      251.36      236.05     31.99 o 
   4   8  10      246.70      247.78     33.42 o 
   5   8  10      229.13      214.50     68.16 o 
   6   8  10      584.74      631.59     61.63 o 
   7   8  10       52.61       93.06     48.19 o 
   8   8  10      277.81      279.65     56.32 o 
  -8   9  10        2.57       11.58     44.64 o 
  -7   9  10       18.95       72.77     41.38 o 
  -6   9  10       63.88      131.96     43.54 o 
  -5   9  10      186.85      213.79     35.00 o 
  -4   9  10      714.28      728.00     38.24 o 
  -3   9  10     1054.56     1050.48     48.20 o 
  -2   9  10      248.64      274.83     35.49 o 
  -1   9  10      389.72      368.15     22.59 o 
   0   9  10     2498.49     2424.00     46.05 o 
   1   9  10      381.40      362.37     25.40 o 
   2   9  10      259.81      251.68     26.17 o 
   3   9  10     1053.51     1014.78     34.35 o 
   4   9  10      708.37      755.99     37.10 o 
   5   9  10      182.41      201.70     42.85 o 
   6   9  10       71.27       76.71     44.84 o 
   7   9  10       18.70       45.08     48.62 o 
   8   9  10        2.09       53.82     65.36 o 
  -7  10  10      265.62      302.75     53.28 o 
  -6  10  10      344.33      451.42     51.89 o 
  -5  10  10      157.17      204.28     45.17 o 
  -4  10  10       39.44       51.26     35.57 o 
  -3  10  10       13.11        8.95     33.80 o 
  -2  10  10      124.67      138.90     35.17 o 
  -1  10  10     1336.48     1299.23     37.81 o 
   0  10  10     1558.24     1496.00     41.29 o 
   1  10  10     1327.97     1305.52     40.60 o 
   2  10  10      121.80      135.03     26.15 o 
   3  10  10       12.39        3.40     26.61 o 
   4  10  10       44.00       42.01     30.69 o 
   5  10  10      164.08      206.80     44.93 o 
   6  10  10      342.00      331.77     49.62 o 
   7  10  10      267.42      279.21     54.29 o 
  -7  11  10       10.69       68.57     52.94 o 
  -6  11  10       53.34       40.24     48.39 o 
  -5  11  10      453.33      610.97     53.74 o 
  -4  11  10      271.19      308.04     58.27 o 
  -3  11  10      304.13      353.13     39.39 o 
  -2  11  10      198.23      250.69     37.51 o 
  -1  11  10       40.71       48.30     26.84 o 
   0  11  10     1398.06     1265.96     40.82 o 
   1  11  10       38.84       53.19     30.03 o 
   2  11  10      201.05      212.03     28.60 o 
   3  11  10      289.85      309.39     31.40 o 
   4  11  10      269.97      341.48     36.48 o 
   5  11  10      458.82      544.80     50.03 o 
   6  11  10       53.74      101.50     48.84 o 
   7  11  10        9.97       67.17     51.98 o 
  -6  12  10       31.22       21.87     51.25 o 
  -5  12  10      313.65      351.40     63.22 o 
  -4  12  10      200.48      184.63     71.98 o 
  -3  12  10       71.03      138.76     53.68 o 
  -2  12  10       77.45       99.19     37.30 o 
  -1  12  10      301.99      281.83     39.90 o 
   0  12  10      607.43      556.36     36.24 o 
   1  12  10      315.65      309.81     35.32 o 
   2  12  10       74.12       51.69     32.72 o 
   3  12  10       69.92      109.28     30.80 o 
   4  12  10      197.31      220.50     37.36 o 
   5  12  10      319.12      375.86     50.19 o 
   6  12  10       32.01       72.11     49.94 o 
  -5  13  10        1.25       51.22     85.39 o 
  -4  13  10       58.00       92.32     57.59 o 
  -3  13  10       12.49       18.99     55.32 o 
  -2  13  10      396.17      453.15     61.95 o 
  -1  13  10      342.66      422.64     59.54 o 
   0  13  10      135.72      182.47     33.43 o 
   1  13  10      341.34      347.50     36.92 o 
   2  13  10      404.18      365.39     39.28 o 
   3  13  10       14.52       14.83     32.26 o 
   4  13  10       60.63       68.75     37.25 o 
   5  13  10        0.88       13.10     47.34 o 
  -5  14  10       22.39       38.95     63.70 o 
  -4  14  10       59.83       26.29     61.61 o 
  -3  14  10      108.12      158.90     59.97 o 
  -2  14  10        7.86       55.94     56.32 o 
  -1  14  10      141.05      119.39     57.41 o 
   0  14  10      197.51      164.17     57.40 o 
   1  14  10      139.01      189.79     36.58 o 
   2  14  10        9.84       19.66     36.61 o 
   3  14  10      109.02      167.55     39.05 o 
   4  14  10       62.46       94.26     36.51 o 
   5  14  10       23.35       15.22     50.71 o 
  -4  15  10       51.40       90.15     66.02 o 
  -3  15  10      548.01      544.40     72.85 o 
  -2  15  10        0.09       81.16     60.86 o 
  -1  15  10      212.69      202.75     63.95 o 
   0  15  10       96.32       79.03     58.48 o 
   1  15  10      212.89      276.42     48.41 o 
   2  15  10        0.04       41.38     37.84 o 
   3  15  10      552.83      559.83     46.30 o 
   4  15  10       53.74       65.34     37.28 o 
  -2  16  10       21.36       60.22     66.20 o 
  -1  16  10      143.82      166.71     66.84 o 
   0  16  10      134.61      126.90     65.97 o 
   1  16  10      139.65      135.67     64.70 o 
   2  16  10       20.20       86.75     49.72 o 
   1   0  11      206.97      207.43     35.07 o 
   2   0  11      133.18      137.60     23.33 o 
   3   0  11      895.15      853.12     20.88 o 
   4   0  11      664.30      627.33     25.28 o 
   5   0  11      924.19      920.57     30.35 o 
   6   0  11      130.11      111.00     34.94 o 
   7   0  11      165.11      225.87     39.62 o 
   8   0  11       35.18       99.28     38.38 o 
   9   0  11      118.59       92.20     48.51 o 
  -9   1  11      176.96      182.48     50.34 o 
  -8   1  11      259.47      251.92     39.67 o 
  -7   1  11       25.54       67.42     32.54 o 
  -6   1  11      594.05      564.85     31.05 o 
  -5   1  11      830.63      752.36     30.83 o 
  -4   1  11       61.10       43.46     11.53 o 
  -3   1  11       11.92        9.99     19.28 o 
  -2   1  11      594.90      606.63     31.18 o 
  -1   1  11      683.92      669.90     31.49 o 
   0   1  11     1626.12     1598.13     50.39 o 
   1   1  11      667.83      689.51     24.67 o 
   2   1  11      579.37      542.63     27.35 o 
   3   1  11       10.84       17.51     14.00 o 
   4   1  11       57.11       56.66     11.24 o 
   5   1  11      826.35      748.33     26.77 o 
   6   1  11      592.80      563.41     39.80 o 
   7   1  11       29.95       25.04     38.14 o 
   8   1  11      262.28      312.72     48.72 o 
   9   1  11      174.05      189.17     65.86 o 
  -9   2  11      449.13      439.51     54.90 o 
  -8   2  11      192.48      191.33     38.92 o 
  -7   2  11      260.65      277.93     36.54 o 
  -6   2  11      711.39      683.11     30.79 o 
  -5   2  11      107.44      111.39     23.57 o 
  -4   2  11      812.20      796.64     27.40 o 
  -3   2  11      457.25      451.79     25.28 o 
  -2   2  11      252.59      267.70     24.82 o 
  -1   2  11      464.44      444.88     26.43 o 
   0   2  11      178.13      155.80     13.73 o 
   1   2  11      458.81      419.20     22.07 o 
   2   2  11      241.14      244.47     24.59 o 
   3   2  11      458.39      454.97     18.73 o 
   4   2  11      809.09      736.34     46.18 o 
   5   2  11      110.90      106.22     29.15 o 
   6   2  11      699.23      706.00     41.09 o 
   7   2  11      267.07      293.03     41.12 o 
   8   2  11      200.09      235.16     58.86 o 
   9   2  11      452.65      526.06    105.49 o 
  -9   3  11       23.15       14.39     49.79 o 
  -8   3  11       38.51       74.65     45.67 o 
  -7   3  11      203.98      160.88     29.21 o 
  -6   3  11      661.53      650.40     32.06 o 
  -5   3  11      959.98      953.80     31.86 o 
  -4   3  11     1168.30     1206.96     34.13 o 
  -3   3  11       57.14       76.21     20.17 o 
  -2   3  11     2689.74     2687.98     42.49 o 
  -1   3  11      371.20      370.17     25.74 o 
   0   3  11     1039.94     1124.78     32.18 o 
   1   3  11      367.76      349.78     24.21 o 
   2   3  11     2631.79     2493.77     67.24 o 
   3   3  11       61.49       68.79     14.07 o 
   4   3  11     1136.04     1093.57     26.23 o 
   5   3  11      968.00      974.83     39.08 o 
   6   3  11      668.61      683.70     40.97 o 
   7   3  11      201.67      199.99     75.43 o 
   8   3  11       37.78       62.30     56.86 o 
   9   3  11       23.59       83.50     94.57 o 
  -9   4  11       39.31       23.18     50.86 o 
  -8   4  11        7.16       64.25     45.63 o 
  -7   4  11      156.34      184.12     36.17 o 
  -6   4  11       27.27       44.72     26.38 o 
  -5   4  11      646.49      608.24     29.90 o 
  -4   4  11      141.32      146.86     26.82 o 
  -3   4  11       70.14       91.90     21.70 o 
  -2   4  11      229.55      233.51     24.66 o 
  -1   4  11      787.90      848.06     30.27 o 
   0   4  11      784.36      768.74     29.75 o 
   1   4  11      803.23      902.67     26.43 o 
   2   4  11      225.17      256.86     26.19 o 
   3   4  11       64.74       45.93     13.39 o 
   4   4  11      140.31      149.91     19.38 o 
   5   4  11      653.94      702.02     36.67 o 
   6   4  11       22.49       25.93     47.88 o 
   7   4  11      157.32      195.36     56.52 o 
   8   4  11        8.35       59.97     57.37 o 
   9   4  11       40.04      100.57     95.21 o 
  -8   5  11       87.00       96.55     47.87 o 
  -7   5  11      508.91      534.81     49.95 o 
  -6   5  11      353.42      353.57     30.06 o 
  -5   5  11      160.96      151.84     27.67 o 
  -4   5  11      351.92      362.94     25.70 o 
  -3   5  11      100.76      100.84     22.05 o 
  -2   5  11      168.07      212.58     24.73 o 
  -1   5  11     4239.26     4140.07     51.12 o 
   0   5  11     2981.11     2896.63     44.39 o 
   1   5  11     4206.19     4023.76     44.64 o 
   2   5  11      172.34      193.46     26.17 o 
   3   5  11      103.41       95.53     20.46 o 
   4   5  11      344.38      372.25     22.90 o 
   5   5  11      171.96      174.46     45.42 o 
   6   5  11      347.58      356.74     53.45 o 
   7   5  11      531.37      583.11     63.08 o 
   8   5  11       86.25       72.04     59.07 o 
  -8   6  11       73.86      116.22     40.88 o 
  -7   6  11       21.76       39.87     44.79 o 
  -6   6  11      399.70      415.01     38.96 o 
  -5   6  11      402.12      417.46     27.97 o 
  -4   6  11     1596.88     1580.27     35.44 o 
  -3   6  11      307.21      325.25     26.85 o 
  -2   6  11      137.97      122.52     16.61 o 
  -1   6  11      184.78      215.39     25.34 o 
   0   6  11      307.35      298.22     26.22 o 
   1   6  11      188.98      204.53     22.37 o 
   2   6  11      132.92      134.46     24.42 o 
   3   6  11      325.22      344.78     30.41 o 
   4   6  11     1581.92     1517.10     43.44 o 
   5   6  11      414.16      427.39     52.47 o 
   6   6  11      398.14      415.99     57.59 o 
   7   6  11       22.91       -3.92     53.83 o 
   8   6  11       73.57       63.46     58.31 o 
  -8   7  11       38.32       65.85     41.90 o 
  -7   7  11      437.63      461.93     44.43 o 
  -6   7  11      207.03      215.23     35.85 o 
  -5   7  11      600.34      585.70     36.78 o 
  -4   7  11      214.62      219.66     24.54 o 
  -3   7  11       93.83      113.71     24.02 o 
  -2   7  11      145.34      138.32     16.88 o 
  -1   7  11       64.39       84.90     19.53 o 
   0   7  11       16.79       24.81     23.60 o 
   1   7  11       70.31       88.29     22.57 o 
   2   7  11      152.13      168.97     25.58 o 
   3   7  11       95.71      118.52     28.62 o 
   4   7  11      217.31      219.55     32.19 o 
   5   7  11      585.05      558.70     52.66 o 
   6   7  11      202.11      240.59     53.30 o 
   7   7  11      432.70      482.46     63.66 o 
   8   7  11       35.28      107.43     65.35 o 
  -8   8  11       10.01       69.24     42.97 o 
  -7   8  11       51.71      103.21     41.00 o 
  -6   8  11      114.15      118.60     35.43 o 
  -5   8  11      399.33      406.47     40.32 o 
  -4   8  11      480.60      474.84     35.06 o 
  -3   8  11       39.25       28.23     32.59 o 
  -2   8  11      270.00      275.76     25.69 o 
  -1   8  11      198.28      181.18     21.06 o 
   0   8  11     2060.55     1939.03     63.21 o 
   1   8  11      204.63      205.98     25.55 o 
   2   8  11      261.38      279.79     28.40 o 
   3   8  11       37.74       52.70     29.17 o 
   4   8  11      472.97      482.74     37.01 o 
   5   8  11      398.77      361.56     50.91 o 
   6   8  11      123.51      113.70     55.25 o 
   7   8  11       52.28       69.93     57.34 o 
   8   8  11       10.64       68.11     53.98 o 
  -7   9  11       55.31      114.35     42.43 o 
  -6   9  11       89.28      134.91     45.89 o 
  -5   9  11        7.36       21.13     33.27 o 
  -4   9  11     3239.00     3110.50     67.03 o 
  -3   9  11     1175.40     1105.24     47.42 o 
  -2   9  11     1320.35     1275.36     47.68 o 
  -1   9  11      370.65      374.18     23.67 o 
   0   9  11     1427.70     1423.60     33.63 o 
   1   9  11      376.18      390.43     44.06 o 
   2   9  11     1322.03     1265.62     34.95 o 
   3   9  11     1176.11     1151.98     42.57 o 
   4   9  11     3266.77     2994.78     55.44 o 
   5   9  11        6.31       -0.83     40.25 o 
   6   9  11       90.45      128.79     46.99 o 
   7   9  11       56.74       88.35     50.24 o 
  -7  10  11        8.08       14.50     49.33 o 
  -6  10  11      483.54      513.11     53.56 o 
  -5  10  11      559.93      611.49     52.46 o 
  -4  10  11       60.45       51.77     37.41 o 
  -3  10  11        2.91        7.81     34.97 o 
  -2  10  11     1152.30     1055.71     47.78 o 
  -1  10  11     1009.20      919.03     34.86 o 
   0  10  11       96.64      106.27     23.50 o 
   1  10  11      994.33      937.11     38.95 o 
   2  10  11     1169.33     1126.82     37.22 o 
   3  10  11        2.77        7.31     26.57 o 
   4  10  11       61.01       76.04     32.34 o 
   5  10  11      568.92      573.56     49.54 o 
   6  10  11      494.10      502.11     53.87 o 
   7  10  11        8.88       58.93     50.64 o 
  -6  11  11      245.02      285.87     53.76 o 
  -5  11  11      252.12      302.33     61.62 o 
  -4  11  11      164.82      181.30     55.98 o 
  -3  11  11      129.38      113.84     38.10 o 
  -2  11  11      516.87      506.20     42.45 o 
  -1  11  11      309.87      364.63     40.43 o 
   0  11  11      301.50      328.14     33.16 o 
   1  11  11      313.77      381.14     34.40 o 
   2  11  11      522.98      498.95     32.42 o 
   3  11  11      129.99      119.51     29.63 o 
   4  11  11      167.33      166.19     34.37 o 
   5  11  11      260.79      302.12     48.05 o 
   6  11  11      250.65      290.14     52.18 o 
  -6  12  11      123.19      174.34     54.08 o 
  -5  12  11      213.22      230.93     80.80 o 
  -4  12  11      286.75      338.89     62.65 o 
  -3  12  11      134.91      100.60     55.29 o 
  -2  12  11      186.58      237.34     40.61 o 
  -1  12  11      109.32       99.54     38.00 o 
   0  12  11        0.28      -11.97     30.23 o 
   1  12  11      114.54      110.99     32.91 o 
   2  12  11      189.58      218.77     35.91 o 
   3  12  11      129.62      117.41     31.49 o 
   4  12  11      293.16      238.54     37.05 o 
   5  12  11      212.16      279.95     49.14 o 
   6  12  11      122.57      188.75     52.41 o 
  -5  13  11      303.83      409.31     68.07 o 
  -4  13  11       65.78      146.03     61.44 o 
  -3  13  11      131.33      155.21     59.77 o 
  -2  13  11       55.19       58.27     54.81 o 
  -1  13  11      252.90      256.43     42.62 o 
   0  13  11      427.46      494.54     46.58 o 
   1  13  11      258.19      259.52     37.11 o 
   2  13  11       50.09       76.53     35.76 o 
   3  13  11      135.14      164.95     33.20 o 
   4  13  11       66.36      102.67     37.47 o 
   5  13  11      301.42      340.41     54.19 o 
  -4  14  11       58.77       97.58     62.37 o 
  -3  14  11       96.71      138.29     60.49 o 
  -2  14  11       96.43      112.27     60.93 o 
  -1  14  11       55.08      121.62     58.51 o 
   0  14  11      367.60      377.04     62.74 o 
   1  14  11       52.54       55.98     35.41 o 
   2  14  11       93.80      142.71     38.17 o 
   3  14  11       96.59      144.78     41.33 o 
   4  14  11       59.67       60.44     39.43 o 
  -3  15  11       96.25      148.80     65.29 o 
  -2  15  11      240.53      212.57     65.34 o 
  -1  15  11        6.18       32.47     60.15 o 
   0  15  11       58.69      124.38     60.39 o 
   1  15  11        5.04       82.32     59.30 o 
   2  15  11      233.68      232.24     42.03 o 
   3  15  11       93.84      100.62     42.12 o 
  -1  16  11      148.04      177.33     66.90 o 
   0  16  11       96.87       94.01     75.12 o 
   1  16  11      144.79      145.22     64.69 o 
   0   0  12     4638.82     4680.30    108.46 o 
   1   0  12      481.80      528.86     39.80 o 
   2   0  12     1929.97     1983.98     42.29 o 
   3   0  12      267.44      245.31     17.90 o 
   4   0  12      436.15      413.14     20.09 o 
   5   0  12      399.98      432.48     26.57 o 
   6   0  12      182.97      183.19     35.33 o 
   7   0  12      280.98      261.38     40.63 o 
   8   0  12       43.15       55.08     36.60 o 
   9   0  12       20.97       58.99     64.81 o 
  -9   1  12       47.20      115.60     67.12 o 
  -8   1  12      394.28      344.15     40.37 o 
  -7   1  12       93.93      118.25     34.27 o 
  -6   1  12      196.19      217.69     36.32 o 
  -5   1  12      720.46      702.37     30.51 o 
  -4   1  12      153.08      141.93     15.26 o 
  -3   1  12      753.07      709.22     26.17 o 
  -2   1  12      900.17      928.22     34.99 o 
  -1   1  12      365.15      401.83     29.74 o 
   0   1  12     6589.27     6850.51     89.76 o 
   1   1  12      368.59      345.04     23.05 o 
   2   1  12      882.34      889.45     31.27 o 
   3   1  12      759.60      728.03     24.60 o 
   4   1  12      163.44      161.53     14.30 o 
   5   1  12      724.23      718.15     36.88 o 
   6   1  12      190.97      197.85     36.07 o 
   7   1  12       90.14       95.78     38.24 o 
   8   1  12      387.79      390.17     61.96 o 
   9   1  12       45.47       97.37     65.64 o 
  -9   2  12      649.27      679.45     58.84 o 
  -8   2  12       28.43       24.31     38.12 o 
  -7   2  12        2.69        2.92     33.28 o 
  -6   2  12     2641.36     2448.18     44.33 o 
  -5   2  12     1079.20     1117.22     32.95 o 
  -4   2  12       21.45       44.38     21.30 o 
  -3   2  12      994.83      999.36     28.08 o 
  -2   2  12      757.27      721.78     29.75 o 
  -1   2  12      112.17      118.92     24.31 o 
   0   2  12      494.54      450.49     19.65 o 
   1   2  12      111.50      103.27     19.96 o 
   2   2  12      748.79      706.85     29.66 o 
   3   2  12      964.09      903.98     39.17 o 
   4   2  12       18.91       26.99     15.71 o 
   5   2  12     1071.82     1049.13     39.68 o 
   6   2  12     2644.58     2510.35     57.17 o 
   7   2  12        3.19       34.72     51.22 o 
   8   2  12       31.08       67.17     56.00 o 
   9   2  12      649.43      616.46    108.58 o 
  -9   3  12       51.21       82.12     51.99 o 
  -8   3  12      112.35      161.42     39.77 o 
  -7   3  12      431.36      414.56     38.34 o 
  -6   3  12      716.48      730.52     33.00 o 
  -5   3  12       26.72       46.32     23.89 o 
  -4   3  12       80.17       91.52     24.35 o 
  -3   3  12        1.75        8.19     20.67 o 
  -2   3  12      195.48      226.32     25.74 o 
  -1   3  12      176.71      175.51     24.78 o 
   0   3  12      982.02     1037.64     32.45 o 
   1   3  12      181.39      189.74     20.68 o 
   2   3  12      198.50      221.06     25.06 o 
   3   3  12        1.93        3.29     11.25 o 
   4   3  12       78.19       78.82     17.62 o 
   5   3  12       31.75       59.37     28.44 o 
   6   3  12      724.47      672.23     58.13 o 
   7   3  12      420.02      451.76     59.54 o 
   8   3  12      113.07      118.55     59.33 o 
   9   3  12       49.06       70.68     62.89 o 
  -8   4  12       73.93      133.32     49.59 o 
  -7   4  12       16.94       34.44     29.32 o 
  -6   4  12      579.18      531.98     31.89 o 
  -5   4  12     1400.26     1295.26     36.05 o 
  -4   4  12      221.55      210.30     24.85 o 
  -3   4  12      486.35      497.93     29.04 o 
  -2   4  12      227.20      261.05     26.31 o 
  -1   4  12      137.17      152.75     25.15 o 
   0   4  12       31.42       30.46     23.06 o 
   1   4  12      133.18      140.82     20.87 o 
   2   4  12      236.37      251.16     26.18 o 
   3   4  12      500.83      506.58     30.09 o 
   4   4  12      228.77      231.50     26.67 o 
   5   4  12     1388.39     1283.94    113.46 o 
   6   4  12      573.61      521.64     55.99 o 
   7   4  12       15.39       10.74     52.82 o 
   8   4  12       74.43      119.82     61.08 o 
  -8   5  12     1081.24     1031.46     61.20 o 
  -7   5  12       23.89       50.66     36.57 o 
  -6   5  12        3.06       25.49     29.00 o 
  -5   5  12       93.00      102.49     25.86 o 
  -4   5  12     2049.85     1906.40     39.72 o 
  -3   5  12      649.49      591.33     30.57 o 
  -2   5  12      390.27      429.15     27.80 o 
  -1   5  12      763.68      743.37     31.51 o 
   0   5  12     2475.30     2541.73     44.10 o 
   1   5  12      768.81      732.66     26.25 o 
   2   5  12      401.07      400.35     28.93 o 
   3   5  12      642.86      572.48     31.70 o 
   4   5  12     2045.31     1825.05     43.65 o 
   5   5  12       94.57       90.71     60.82 o 
   6   5  12        3.55       27.29     48.54 o 
   7   5  12       22.67       22.06     53.24 o 
   8   5  12     1087.51     1014.51     76.42 o 
  -8   6  12      305.13      301.68     54.97 o 
  -7   6  12      138.07      129.35     38.76 o 
  -6   6  12      125.61      152.60     32.66 o 
  -5   6  12      126.23      140.22     26.21 o 
  -4   6  12     1557.08     1493.39     36.09 o 
  -3   6  12        5.82       25.12     24.15 o 
  -2   6  12       66.70       78.55     24.82 o 
  -1   6  12      232.28      235.86     26.59 o 
   0   6  12     2055.82     1999.61     41.26 o 
   1   6  12      226.03      241.55     23.26 o 
   2   6  12       60.86       59.12     25.97 o 
   3   6  12        6.27       17.21     26.92 o 
   4   6  12     1564.45     1414.18     46.03 o 
   5   6  12      122.13       91.40     46.80 o 
   6   6  12      124.11      217.58     53.15 o 
   7   6  12      133.35      133.94     57.30 o 
   8   6  12      307.80      288.93     66.51 o 
  -8   7  12      471.44      483.00     47.50 o 
  -7   7  12      383.92      372.50     37.54 o 
  -6   7  12        1.50        6.03     34.22 o 
  -5   7  12     1427.92     1386.82     45.58 o 
  -4   7  12      168.98      180.26     32.31 o 
  -3   7  12      201.72      224.89     26.81 o 
  -2   7  12       13.21       21.42     23.74 o 
  -1   7  12      983.26     1011.60     34.09 o 
   0   7  12     1641.85     1697.36     40.51 o 
   1   7  12     1005.22     1015.05     31.32 o 
   2   7  12       15.76       36.12     23.87 o 
   3   7  12      200.12      227.39     31.77 o 
   4   7  12      175.76      175.14     32.45 o 
   5   7  12     1424.27     1324.75     65.26 o 
   6   7  12        1.66       61.04     52.42 o 
   7   7  12      387.25      428.40     64.02 o 
   8   7  12      463.75      493.91     71.59 o 
  -7   8  12      107.73      109.64     36.46 o 
  -6   8  12      103.76       88.73     36.41 o 
  -5   8  12      207.06      220.68     36.00 o 
  -4   8  12      250.89      310.25     39.95 o 
  -3   8  12     1147.21     1093.12     47.27 o 
  -2   8  12      267.03      282.34     27.43 o 
  -1   8  12       34.00       53.21     20.90 o 
   0   8  12      456.36      459.34     26.67 o 
   1   8  12       32.89       50.34     23.52 o 
   2   8  12      274.84      288.24     28.33 o 
   3   8  12     1159.24     1104.24     42.24 o 
   4   8  12      244.85      265.19     34.58 o 
   5   8  12      217.51      321.32     52.31 o 
   6   8  12      102.22      123.21     52.86 o 
   7   8  12      105.61      108.06     57.82 o 
  -7   9  12      322.94      376.13     47.65 o 
  -6   9  12       23.99       97.24     45.98 o 
  -5   9  12      213.37      264.86     37.32 o 
  -4   9  12      183.12      161.17     39.01 o 
  -3   9  12      479.64      477.37     41.33 o 
  -2   9  12       73.90      109.94     36.12 o 
  -1   9  12     1116.40     1061.20     30.33 o 
   0   9  12       63.79       90.72     23.80 o 
   1   9  12     1108.20     1125.93     39.42 o 
   2   9  12       77.43       85.52     25.09 o 
   3   9  12      484.37      491.81     37.46 o 
   4   9  12      184.29      144.23     35.87 o 
   5   9  12      204.10      202.69     66.91 o 
   6   9  12       22.88       51.73     45.27 o 
   7   9  12      335.84      375.16     56.98 o 
  -7  10  12       15.43       12.44     50.75 o 
  -6  10  12       99.78      124.32     49.37 o 
  -5  10  12      192.62      246.81     58.52 o 
  -4  10  12      446.82      523.11     44.88 o 
  -3  10  12      278.85      260.60     40.06 o 
  -2  10  12      436.33      430.30     42.45 o 
  -1  10  12     1283.29     1265.59     51.18 o 
   0  10  12        5.39       33.29     23.38 o 
   1  10  12     1296.00     1202.06     42.53 o 
   2  10  12      449.60      426.96     29.97 o 
   3  10  12      279.22      262.51     30.42 o 
   4  10  12      455.80      474.38     36.93 o 
   5  10  12      197.08      239.58     44.97 o 
   6  10  12       98.61      170.64     49.78 o 
   7  10  12       14.18       48.14     50.34 o 
  -6  11  12      327.66      354.74     55.86 o 
  -5  11  12       64.98       97.31     57.60 o 
  -4  11  12       11.99       65.34     56.10 o 
  -3  11  12      352.03      370.62     43.16 o 
  -2  11  12      380.06      394.94     43.60 o 
  -1  11  12       34.73       82.50     37.95 o 
   0  11  12       30.49       46.79     30.54 o 
   1  11  12       35.62       37.04     31.53 o 
   2  11  12      375.74      353.62     37.38 o 
   3  11  12      361.38      382.98     32.89 o 
   4  11  12        8.84       16.93     33.20 o 
   5  11  12       67.07      101.22     46.24 o 
   6  11  12      329.46      420.92     53.23 o 
  -6  12  12       70.70      128.22     65.40 o 
  -5  12  12      631.99      580.47     69.96 o 
  -4  12  12      264.70      346.64     64.08 o 
  -3  12  12      211.15      234.99     60.51 o 
  -2  12  12       10.35       74.76     39.56 o 
  -1  12  12      352.31      353.93     43.26 o 
   0  12  12      991.31     1023.65     42.15 o 
   1  12  12      347.71      366.98     37.54 o 
   2  12  12       11.52       39.37     35.15 o 
   3  12  12      210.80      225.41     38.05 o 
   4  12  12      265.54      314.71     39.80 o 
   5  12  12      630.79      644.46     72.21 o 
   6  12  12       77.56      146.74     54.06 o 
  -5  13  12      153.07      172.26     67.10 o 
  -4  13  12       70.83       48.42     60.77 o 
  -3  13  12       88.11      149.03     61.44 o 
  -2  13  12      504.69      538.97     65.40 o 
  -1  13  12      161.61      214.66     43.23 o 
   0  13  12      309.91      298.66     44.16 o 
   1  13  12      168.32      237.44     36.95 o 
   2  13  12      504.88      484.79     41.65 o 
   3  13  12       86.30       97.57     38.70 o 
   4  13  12       72.34       57.09     44.09 o 
   5  13  12      159.32      247.68     57.82 o 
  -4  14  12       30.20       40.70     64.82 o 
  -3  14  12      222.57      281.29     66.77 o 
  -2  14  12      174.55      265.12     64.82 o 
  -1  14  12       16.04       93.50     59.81 o 
   0  14  12      180.96      175.50     44.82 o 
   1  14  12       16.47       63.00     36.56 o 
   2  14  12      172.52      202.31     41.61 o 
   3  14  12      222.63      292.87     42.89 o 
   4  14  12       28.42       43.85     46.38 o 
  -3  15  12      249.65      356.33     72.44 o 
  -2  15  12      118.00      166.70     99.73 o 
  -1  15  12       58.28      125.16     63.53 o 
   0  15  12      146.53      175.13     65.28 o 
   1  15  12       57.40      134.05     61.72 o 
   2  15  12      117.30      162.60     42.28 o 
   3  15  12      249.63      237.19     44.80 o 
   1   0  13      174.81      259.28     50.02 o 
   2   0  13      363.80      342.37     30.89 o 
   3   0  13       20.83       18.05     19.50 o 
   4   0  13      211.12      197.72     22.31 o 
   5   0  13       45.82       30.10     29.80 o 
   6   0  13      312.10      252.19     36.62 o 
   7   0  13      617.09      552.37     59.03 o 
   8   0  13      620.97      573.20     54.49 o 
  -8   1  13      289.30      346.21     51.61 o 
  -7   1  13      337.49      360.97     38.36 o 
  -6   1  13     1143.88     1073.65     46.87 o 
  -5   1  13     1091.69     1091.67     34.25 o 
  -4   1  13      281.99      318.33     25.57 o 
  -3   1  13      965.46      929.83     35.94 o 
  -2   1  13        1.80       17.88     26.22 o 
  -1   1  13      557.48      608.98     43.68 o 
   0   1  13     1003.07      952.45     52.71 o 
   1   1  13      562.65      579.64     25.33 o 
   2   1  13        2.22        7.84     21.43 o 
   3   1  13      947.92      885.98     43.71 o 
   4   1  13      279.75      308.83     22.08 o 
   5   1  13     1085.31     1048.39     40.01 o 
   6   1  13     1144.82     1036.05     68.27 o 
   7   1  13      338.11      327.60     57.58 o 
   8   1  13      295.59      323.55     60.44 o 
  -8   2  13       56.85       76.45     38.26 o 
  -7   2  13      367.09      417.26     39.60 o 
  -6   2  13      266.25      247.49     34.44 o 
  -5   2  13      335.25      353.49     27.31 o 
  -4   2  13       59.92       53.46     22.43 o 
  -3   2  13       64.11       97.36     24.84 o 
  -2   2  13        2.16       34.29     24.16 o 
  -1   2  13      458.55      521.11     28.67 o 
   0   2  13      129.47      113.60     18.09 o 
   1   2  13      448.41      470.30     23.98 o 
   2   2  13        1.44       -4.75     23.54 o 
   3   2  13       63.93       57.13     23.74 o 
   4   2  13       55.48       46.30     22.55 o 
   5   2  13      341.73      358.77     48.69 o 
   6   2  13      260.96      224.75     52.38 o 
   7   2  13      362.15      433.62     59.57 o 
   8   2  13       53.95       83.14     57.39 o 
  -8   3  13       24.70       40.16     38.85 o 
  -7   3  13      337.90      331.24     38.26 o 
  -6   3  13      366.02      362.47     30.69 o 
  -5   3  13      141.79      136.24     26.02 o 
  -4   3  13       77.79       87.08     25.39 o 
  -3   3  13      124.62      147.63     26.33 o 
  -2   3  13      272.46      282.51     27.17 o 
  -1   3  13       63.79       94.32     25.43 o 
   0   3  13      511.49      499.84     29.09 o 
   1   3  13       69.02       82.05     19.89 o 
   2   3  13      278.00      298.85     27.42 o 
   3   3  13      133.13      163.89     29.58 o 
   4   3  13       74.92       63.68     39.17 o 
   5   3  13      152.25      150.44     55.13 o 
   6   3  13      364.82      335.77     51.97 o 
   7   3  13      337.92      317.46     59.14 o 
   8   3  13       23.75       54.57     57.93 o 
  -8   4  13      162.20      178.26     49.48 o 
  -7   4  13       34.47       71.35     35.78 o 
  -6   4  13      708.38      697.24     33.86 o 
  -5   4  13      651.18      632.75     31.47 o 
  -4   4  13      160.33      186.19     24.88 o 
  -3   4  13      130.60      145.43     26.34 o 
  -2   4  13       12.59       45.02     24.50 o 
  -1   4  13      392.73      431.18     29.13 o 
   0   4  13       20.48       46.76     24.79 o 
   1   4  13      409.18      438.18     22.94 o 
   2   4  13       14.66       12.78     23.78 o 
   3   4  13      128.20      111.80     26.41 o 
   4   4  13      170.76      176.86     31.68 o 
   5   4  13      670.63      709.42     57.57 o 
   6   4  13      699.68      722.25     60.33 o 
   7   4  13       29.98       91.43     54.59 o 
   8   4  13      158.11      301.74     66.44 o 
  -8   5  13       22.12       24.09     50.24 o 
  -7   5  13      408.51      395.58     41.65 o 
  -6   5  13      323.23      266.47     31.35 o 
  -5   5  13      474.56      473.72     30.13 o 
  -4   5  13      298.82      304.05     27.86 o 
  -3   5  13      570.47      550.50     31.37 o 
  -2   5  13      793.30      814.66     36.34 o 
  -1   5  13      370.27      422.40     28.85 o 
   0   5  13       48.61       33.25     24.90 o 
   1   5  13      372.74      413.65     21.96 o 
   2   5  13      782.07      787.35     37.23 o 
   3   5  13      560.09      528.76     32.53 o 
   4   5  13      291.05      309.13     30.49 o 
   5   5  13      482.21      546.73     77.96 o 
   6   5  13      302.81      292.53     55.75 o 
   7   5  13      400.45      333.72     60.56 o 
   8   5  13       18.81       63.12     62.29 o 
  -8   6  13      129.94      143.45     52.05 o 
  -7   6  13       49.61      101.60     39.49 o 
  -6   6  13      520.95      517.78     36.04 o 
  -5   6  13      169.04      192.64     27.60 o 
  -4   6  13     2589.38     2553.68     51.06 o 
  -3   6  13      495.95      525.18     38.06 o 
  -2   6  13      181.04      179.76     27.17 o 
  -1   6  13      383.08      406.48     29.81 o 
   0   6  13      542.73      574.45     31.22 o 
   1   6  13      386.27      372.76     24.68 o 
   2   6  13      182.78      172.48     27.06 o 
   3   6  13      489.72      474.01     33.06 o 
   4   6  13     2576.07     2437.77     72.28 o 
   5   6  13      167.95      157.74     48.01 o 
   6   6  13      522.27      533.94     57.96 o 
   7   6  13       51.31       73.77     56.59 o 
   8   6  13      134.27      161.20     64.81 o 
  -8   7  13       75.26      109.17     43.70 o 
  -7   7  13      242.18      244.62     37.37 o 
  -6   7  13      249.57      251.17     37.49 o 
  -5   7  13      738.65      754.83     41.54 o 
  -4   7  13       33.88       85.66     36.39 o 
  -3   7  13       82.14       57.42     25.85 o 
  -2   7  13       11.85       -1.76     25.13 o 
  -1   7  13     1113.46     1170.35     37.08 o 
   0   7  13     1983.18     1909.21     43.36 o 
   1   7  13     1097.38     1036.25     44.49 o 
   2   7  13       10.12        2.04     24.05 o 
   3   7  13       90.10      117.65     30.64 o 
   4   7  13       34.27       56.47     30.94 o 
   5   7  13      747.90      642.14     57.16 o 
   6   7  13      260.08      269.67     59.02 o 
   7   7  13      246.85      221.53     60.28 o 
   8   7  13       76.55      107.01     65.89 o 
  -7   8  13     1352.04     1295.39     48.80 o 
  -6   8  13      394.81      431.67     41.91 o 
  -5   8  13      376.84      365.94     38.43 o 
  -4   8  13      446.61      427.34     42.82 o 
  -3   8  13     1013.13     1015.27     48.27 o 
  -2   8  13      764.63      708.18     33.38 o 
  -1   8  13     1358.98     1293.04     32.25 o 
   0   8  13       54.73       65.25     27.47 o 
   1   8  13     1349.37     1267.41     48.75 o 
   2   8  13      767.74      709.25     33.52 o 
   3   8  13     1018.32      931.71     41.25 o 
   4   8  13      449.56      410.17     37.40 o 
   5   8  13      365.10      341.82     54.10 o 
   6   8  13      397.07      395.90     59.35 o 
   7   8  13     1375.21     1336.06     96.97 o 
  -7   9  13       12.18       31.80     43.92 o 
  -6   9  13        9.90       12.08     37.58 o 
  -5   9  13       72.20       99.97     41.21 o 
  -4   9  13      219.17      257.08     42.08 o 
  -3   9  13      249.01      239.76     40.79 o 
  -2   9  13      577.70      556.81     42.99 o 
  -1   9  13      248.66      280.73     29.56 o 
   0   9  13       24.13       27.47     23.87 o 
   1   9  13      242.71      269.02     33.07 o 
   2   9  13      576.08      550.99     43.14 o 
   3   9  13      247.61      215.50     36.15 o 
   4   9  13      213.95      194.46     36.90 o 
   5   9  13       73.33       82.53     55.62 o 
   6   9  13        8.85       40.97     54.85 o 
   7   9  13       13.23       21.93     51.02 o 
  -6  10  13      127.36      178.00     49.94 o 
  -5  10  13      207.15      188.20     58.32 o 
  -4  10  13        7.17       41.63     39.66 o 
  -3  10  13      144.57      151.11     40.74 o 
  -2  10  13      486.77      527.21     48.89 o 
  -1  10  13     1262.58     1232.15     68.50 o 
   0  10  13      164.98      170.95     26.01 o 
   1  10  13     1266.37     1204.29     43.01 o 
   2  10  13      470.43      479.05     36.55 o 
   3  10  13      142.34      108.15     31.16 o 
   4  10  13        5.16       16.62     32.46 o 
   5  10  13      208.27      180.06     44.74 o 
   6  10  13      130.11      193.84     50.11 o 
  -6  11  13       91.40      111.01     62.59 o 
  -5  11  13       93.22       90.52     61.21 o 
  -4  11  13      418.55      429.53     62.53 o 
  -3  11  13       87.07      138.71     41.21 o 
  -2  11  13       33.78       54.11     39.19 o 
  -1  11  13      182.10      194.72     41.30 o 
   0  11  13       45.67       99.69     31.28 o 
   1  11  13      177.56      186.35     33.01 o 
   2  11  13       30.15       52.90     34.01 o 
   3  11  13       87.71       82.65     34.26 o 
   4  11  13      413.68      439.95     46.57 o 
   5  11  13       94.44      127.48     47.59 o 
   6  11  13       93.11      148.15     51.53 o 
  -5  12  13      105.35      153.10     63.91 o 
  -4  12  13      452.22      538.69     69.49 o 
  -3  12  13       71.51      130.36     59.17 o 
  -2  12  13      376.57      420.16     46.24 o 
  -1  12  13       29.63       39.98     40.57 o 
   0  12  13        1.82        3.87     39.36 o 
   1  12  13       30.06       43.68     33.50 o 
   2  12  13      369.65      413.96     40.66 o 
   3  12  13       73.63      122.50     38.32 o 
   4  12  13      453.90      481.44     49.32 o 
   5  12  13      108.64      161.10     48.54 o 
  -4  13  13      202.61      170.79     63.41 o 
  -3  13  13      284.24      398.28     67.60 o 
  -2  13  13       11.38       72.41     58.80 o 
  -1  13  13       29.97       30.88     42.13 o 
   0  13  13      706.16      683.54     51.40 o 
   1  13  13       32.15       22.95     36.18 o 
   2  13  13       11.68       68.67     43.79 o 
   3  13  13      277.96      290.39     42.68 o 
   4  13  13      204.65      184.89     46.38 o 
  -3  14  13       17.45       73.15     91.58 o 
  -2  14  13        4.48       80.51     62.09 o 
  -1  14  13      453.91      384.30     66.06 o 
   0  14  13        4.15       55.81     44.63 o 
   1  14  13      449.82      432.52     50.47 o 
   2  14  13        4.17       39.72     38.60 o 
   3  14  13       17.03       30.86     40.66 o 
  -2  15  13      220.10      218.49     68.33 o 
  -1  15  13      175.99      210.11     66.69 o 
   0  15  13      254.24      273.12     67.95 o 
   1  15  13      177.92      253.95     67.06 o 
   2  15  13      222.57      264.93     44.31 o 
   0   0  14     1658.01     1714.10     81.74 o 
   1   0  14       59.74      108.97     37.68 o 
   2   0  14      367.46      415.96     32.80 o 
   3   0  14     1788.35     1737.39     34.73 o 
   4   0  14      115.16      144.36     22.66 o 
   5   0  14     2841.08     2679.36     63.19 o 
   6   0  14        0.34       16.77     45.24 o 
   7   0  14      133.42      157.06     54.11 o 
   8   0  14       39.91       27.33     48.53 o 
  -8   1  14       54.96      115.25     48.31 o 
  -7   1  14       56.71       76.48     43.94 o 
  -6   1  14       45.78       59.65     35.29 o 
  -5   1  14      200.42      227.97     27.28 o 
  -4   1  14      289.09      273.83     25.68 o 
  -3   1  14      573.07      572.64     29.97 o 
  -2   1  14      347.55      409.82     32.55 o 
  -1   1  14      409.13      382.04     41.28 o 
   0   1  14       11.12       37.77     20.17 o 
   1   1  14      407.93      374.99     24.65 o 
   2   1  14      357.83      390.60     26.38 o 
   3   1  14      596.05      553.65     31.10 o 
   4   1  14      286.23      263.15     44.43 o 
   5   1  14      191.07      222.74     47.44 o 
   6   1  14       48.74       34.88     47.96 o 
   7   1  14       58.47       57.98     54.31 o 
   8   1  14       52.90      116.13     58.27 o 
  -8   2  14      168.92      147.76     49.92 o 
  -7   2  14      116.32      106.19     43.66 o 
  -6   2  14      611.51      573.49     38.05 o 
  -5   2  14      160.52      216.24     26.50 o 
  -4   2  14     1468.73     1399.59     34.26 o 
  -3   2  14      227.29      284.52     28.90 o 
  -2   2  14     1686.45     1699.74     45.53 o 
  -1   2  14      199.56      209.55     27.29 o 
   0   2  14     1618.30     1628.82     46.13 o 
   1   2  14      202.78      209.42     22.83 o 
   2   2  14     1712.60     1646.60     50.60 o 
   3   2  14      237.27      234.62     27.25 o 
   4   2  14     1456.73     1370.18     63.29 o 
   5   2  14      153.97      135.39     45.09 o 
   6   2  14      605.48      562.99     58.12 o 
   7   2  14      115.50       80.05     55.08 o 
   8   2  14      173.94      203.29     62.72 o 
  -8   3  14       22.78       44.18     48.03 o 
  -7   3  14      368.07      351.00     39.88 o 
  -6   3  14      959.14      948.41     40.76 o 
  -5   3  14      695.80      685.49     31.76 o 
  -4   3  14     1127.43     1078.66     30.84 o 
  -3   3  14      605.20      605.37     32.44 o 
  -2   3  14      567.86      637.51     32.05 o 
  -1   3  14     1215.25     1227.44     37.25 o 
   0   3  14     3951.40     3930.45     54.28 o 
   1   3  14     1234.23     1222.92     39.25 o 
   2   3  14      563.58      579.81     36.98 o 
   3   3  14      608.17      591.98     31.95 o 
   4   3  14     1139.39     1100.05    112.58 o 
   5   3  14      698.83      623.84     53.71 o 
   6   3  14      941.26      842.18     66.85 o 
   7   3  14      357.76      321.31     60.75 o 
   8   3  14       20.49       32.14     59.09 o 
  -8   4  14      242.86      241.96     53.24 o 
  -7   4  14      155.74      148.35     38.03 o 
  -6   4  14       76.75      131.82     29.74 o 
  -5   4  14      170.76      147.62     25.23 o 
  -4   4  14      884.97      855.50     32.02 o 
  -3   4  14      895.16      884.42     36.29 o 
  -2   4  14      960.05     1061.63     36.36 o 
  -1   4  14      333.38      369.94     30.05 o 
   0   4  14       73.91       69.04     25.59 o 
   1   4  14      343.37      361.06     23.02 o 
   2   4  14      954.97      982.53     34.88 o 
   3   4  14      882.93      817.48     47.54 o 
   4   4  14      888.09      895.84     53.11 o 
   5   4  14      173.36      117.42     50.02 o 
   6   4  14       76.65       84.92     51.30 o 
   7   4  14      159.75      181.85     58.60 o 
   8   4  14      240.75      216.00     63.75 o 
  -8   5  14      207.29      235.61     52.79 o 
  -7   5  14      168.18      180.26     46.49 o 
  -6   5  14      103.02      112.33     27.84 o 
  -5   5  14      807.35      801.34     34.41 o 
  -4   5  14      141.45      145.48     29.98 o 
  -3   5  14      888.43      860.48     36.12 o 
  -2   5  14      286.80      315.73     30.42 o 
  -1   5  14       55.96       71.19     26.78 o 
   0   5  14      817.09      780.66     33.72 o 
   1   5  14       60.24       62.58     27.38 o 
   2   5  14      287.86      304.50     28.74 o 
   3   5  14      859.23      863.12     36.98 o 
   4   5  14      145.32      154.58     43.26 o 
   5   5  14      822.58      820.17     59.04 o 
   6   5  14      100.43       94.52     52.85 o 
   7   5  14      165.63      228.75     60.58 o 
   8   5  14      204.19      141.04     66.85 o 
  -8   6  14      212.20      187.14     53.13 o 
  -7   6  14      577.80      613.95     45.67 o 
  -6   6  14      121.58      180.69     33.75 o 
  -5   6  14      267.99      321.48     37.08 o 
  -4   6  14      377.21      357.27     33.17 o 
  -3   6  14       61.60       57.93     27.29 o 
  -2   6  14      152.91      144.10     28.38 o 
  -1   6  14     2055.68     2063.71     44.96 o 
   0   6  14        0.37       25.71     26.41 o 
   1   6  14     2053.60     2039.41     48.74 o 
   2   6  14      149.33      128.62     26.96 o 
   3   6  14       60.61       70.88     29.38 o 
   4   6  14      376.83      353.76     46.78 o 
   5   6  14      261.67      325.29     51.36 o 
   6   6  14      118.51      198.23     54.09 o 
   7   6  14      573.68      557.78     87.84 o 
   8   6  14      208.78      222.00     67.22 o 
  -7   7  14      322.73      346.96     39.33 o 
  -6   7  14      263.17      285.27     39.90 o 
  -5   7  14      243.06      272.54     36.50 o 
  -4   7  14       40.74       53.20     44.11 o 
  -3   7  14     1213.11     1174.58     39.26 o 
  -2   7  14      206.19      240.16     30.23 o 
  -1   7  14      633.62      619.98     33.63 o 
   0   7  14       10.88       14.97     27.96 o 
   1   7  14      619.99      616.17     34.93 o 
   2   7  14      214.98      239.34     42.24 o 
   3   7  14     1235.99     1183.24     42.37 o 
   4   7  14       40.23       65.43     43.45 o 
   5   7  14      236.39      319.80     54.04 o 
   6   7  14      256.38      245.55     56.86 o 
   7   7  14      320.43      382.58     93.96 o 
  -7   8  14      118.28      167.59     38.83 o 
  -6   8  14       24.73       65.02     38.62 o 
  -5   8  14      105.68      134.68     42.04 o 
  -4   8  14       46.60       51.14     37.21 o 
  -3   8  14      651.37      730.59     46.53 o 
  -2   8  14      657.13      686.47     37.12 o 
  -1   8  14       85.66      127.68     28.78 o 
   0   8  14       34.89       64.50     28.36 o 
   1   8  14       86.75      133.34     29.42 o 
   2   8  14      675.08      779.04     60.94 o 
   3   8  14      663.72      600.24     38.03 o 
   4   8  14       42.38       51.22     45.24 o 
   5   8  14      101.92      159.06     55.78 o 
   6   8  14       25.83       -2.65     53.99 o 
   7   8  14      121.17      145.89     64.53 o 
  -7   9  14       61.05      126.68     46.02 o 
  -6   9  14      122.04      147.00     40.20 o 
  -5   9  14      648.61      658.47     51.09 o 
  -4   9  14      120.03      176.64     46.77 o 
  -3   9  14     1405.67     1315.54     53.78 o 
  -2   9  14      286.75      290.15     40.82 o 
  -1   9  14      739.93      767.74     36.68 o 
   0   9  14       53.41       46.03     24.80 o 
   1   9  14      729.25      731.45     46.31 o 
   2   9  14      278.34      288.44     41.54 o 
   3   9  14     1412.47     1440.82    127.42 o 
   4   9  14      118.96      156.22     47.84 o 
   5   9  14      643.11      607.46     59.67 o 
   6   9  14      124.10      173.21     60.11 o 
   7   9  14       61.25       58.75     63.22 o 
  -6  10  14        9.85       56.38     59.26 o 
  -5  10  14      503.84      568.24     51.23 o 
  -4  10  14      255.61      293.63     45.40 o 
  -3  10  14      157.12      190.56     41.42 o 
  -2  10  14      473.09      478.94     45.25 o 
  -1  10  14      526.83      503.68     45.48 o 
   0  10  14       51.38       60.33     25.88 o 
   1  10  14      539.39      544.46     37.87 o 
   2  10  14      462.49      411.92     37.54 o 
   3  10  14      152.68      195.48     40.68 o 
   4  10  14      247.06      280.94     59.51 o 
   5  10  14      504.49      592.23     52.19 o 
   6  10  14        9.36        0.28     48.81 o 
  -6  11  14      132.98      172.61     65.33 o 
  -5  11  14       50.45      105.61     60.80 o 
  -4  11  14      197.92      178.37     60.20 o 
  -3  11  14      278.13      323.90     45.75 o 
  -2  11  14      135.71      179.35     42.96 o 
  -1  11  14      424.04      430.47     46.09 o 
   0  11  14      339.82      348.22     45.75 o 
   1  11  14      421.71      457.62     32.59 o 
   2  11  14      130.16      171.81     36.08 o 
   3  11  14      263.70      327.27     44.74 o 
   4  11  14      194.38      134.46     55.28 o 
   5  11  14       47.60       49.53     58.89 o 
   6  11  14      133.98      150.72     52.83 o 
  -5  12  14      440.25      498.14     73.42 o 
  -4  12  14      139.23      184.28     64.04 o 
  -3  12  14      465.51      408.39     65.16 o 
  -2  12  14       13.74       12.73     42.19 o 
  -1  12  14       94.42      135.45     43.15 o 
   0  12  14        4.30        5.98     42.19 o 
   1  12  14       96.65      119.76     36.78 o 
   2  12  14       14.10       59.70     37.09 o 
   3  12  14      464.36      466.86     57.62 o 
   4  12  14      137.16      136.54     58.78 o 
   5  12  14      437.99      430.42     69.51 o 
  -4  13  14      158.19       98.58     65.98 o 
  -3  13  14      317.75      287.06     67.34 o 
  -2  13  14      193.77      219.43     63.40 o 
  -1  13  14       37.42       93.20     44.51 o 
   0  13  14      326.52      377.13     49.15 o 
   1  13  14       36.20      116.63     44.40 o 
   2  13  14      198.09      201.95     40.40 o 
   3  13  14      325.07      361.24     44.93 o 
   4  13  14      161.87      205.95     63.35 o 
  -3  14  14       50.85       79.30     65.26 o 
  -2  14  14      506.80      490.04     70.22 o 
  -1  14  14      203.19      301.16     67.95 o 
   0  14  14       72.10      104.90     46.34 o 
   1  14  14      204.97      265.02     51.25 o 
   2  14  14      509.35      495.74     46.54 o 
   3  14  14       49.66      107.79     43.53 o 
  -1  15  14      133.80      283.02     90.87 o 
   0  15  14      836.38      927.62     91.49 o 
   1  15  14      135.85      244.01     52.33 o 
   1   0  15      768.45      750.44     48.54 o 
   2   0  15     3466.92     3328.76     83.07 o 
   3   0  15       27.10       28.36     23.83 o 
   4   0  15      173.50      183.24     30.01 o 
   5   0  15      263.09      344.39     49.23 o 
   6   0  15       41.48       96.43     50.16 o 
   7   0  15       42.30       50.95     53.46 o 
   8   0  15       85.67      122.24     51.30 o 
  -8   1  15       41.17       54.04     49.09 o 
  -7   1  15        5.51       27.79     44.04 o 
  -6   1  15       45.63       59.68     41.15 o 
  -5   1  15      797.02      849.50    101.38 o 
  -4   1  15      358.75      390.58     34.73 o 
  -3   1  15       76.84       94.91     25.89 o 
  -2   1  15      255.50      240.26     31.64 o 
  -1   1  15      931.66     1016.48     51.44 o 
   0   1  15      179.46      229.39     26.58 o 
   1   1  15      928.90      962.76     30.56 o 
   2   1  15      260.52      255.23     26.01 o 
   3   1  15       78.20      108.29     26.88 o 
   4   1  15      352.32      338.47     46.96 o 
   5   1  15      803.67      796.45     56.15 o 
   6   1  15       43.74       41.71     49.31 o 
   7   1  15        6.12       60.32     55.25 o 
   8   1  15       43.45       66.21     56.85 o 
  -8   2  15       30.77       68.94     49.80 o 
  -7   2  15      311.35      333.43     48.72 o 
  -6   2  15      399.66      430.96     45.95 o 
  -5   2  15      397.21      391.56     29.05 o 
  -4   2  15      951.78      889.03     33.48 o 
  -3   2  15      185.22      178.25     28.34 o 
  -2   2  15      780.25      801.49     34.56 o 
  -1   2  15      993.37     1009.17     43.17 o 
   0   2  15      592.63      655.70     38.31 o 
   1   2  15      984.72      934.13     29.31 o 
   2   2  15      759.88      766.83     38.63 o 
   3   2  15      183.15      160.07     27.74 o 
   4   2  15      946.71      868.45     79.53 o 
   5   2  15      399.27      414.72     76.46 o 
   6   2  15      389.14      328.18     65.64 o 
   7   2  15      316.22      217.60     68.78 o 
   8   2  15       29.51       47.34     58.07 o 
  -8   3  15      373.04      311.35     71.43 o 
  -7   3  15       77.81       64.84     44.70 o 
  -6   3  15       88.59      134.25     34.23 o 
  -5   3  15       92.32      114.84     26.79 o 
  -4   3  15     1254.78     1197.35     36.83 o 
  -3   3  15      748.25      790.14     36.06 o 
  -2   3  15      141.73      150.90     28.18 o 
  -1   3  15       16.74       43.60     26.96 o 
   0   3  15     4327.88     4115.95     66.95 o 
   1   3  15       16.71       33.82     20.20 o 
   2   3  15      137.09      166.50     24.64 o 
   3   3  15      739.82      736.14     46.79 o 
   4   3  15     1239.39     1227.57     69.33 o 
   5   3  15       94.12       83.39     47.67 o 
   6   3  15       91.27      131.63     54.79 o 
   7   3  15       77.50       64.65     55.61 o 
   8   3  15      374.97      385.09     67.55 o 
  -8   4  15      179.37      260.54     75.55 o 
  -7   4  15      112.99      135.96     46.58 o 
  -6   4  15      441.17      423.37     33.97 o 
  -5   4  15     1552.60     1478.03     37.43 o 
  -4   4  15      140.61      141.65     30.22 o 
  -3   4  15     1094.03     1167.86     40.98 o 
  -2   4  15      278.89      321.93     30.98 o 
  -1   4  15      264.49      282.42     30.09 o 
   0   4  15     1475.14     1490.90     44.08 o 
   1   4  15      256.89      229.79     34.44 o 
   2   4  15      288.90      316.85     29.04 o 
   3   4  15     1105.02     1146.19     39.42 o 
   4   4  15      137.33      147.38     43.97 o 
   5   4  15     1560.73     1488.88     66.88 o 
   6   4  15      427.58      396.61     56.63 o 
   7   4  15      109.54      157.18     61.90 o 
   8   4  15      181.52      206.12     67.84 o 
  -7   5  15      578.85      546.07     54.69 o 
  -6   5  15      277.32      281.30     34.91 o 
  -5   5  15      110.95      120.83     27.61 o 
  -4   5  15      417.43      421.75     33.53 o 
  -3   5  15       79.52       87.50     29.22 o 
  -2   5  15      185.68      230.97     30.56 o 
  -1   5  15       59.77       53.42     27.78 o 
   0   5  15        6.54       47.93     28.07 o 
   1   5  15       68.71       47.96     31.99 o 
   2   5  15      184.39      214.51     28.02 o 
   3   5  15       80.56       96.09     29.38 o 
   4   5  15      409.83      467.04     49.00 o 
   5   5  15      106.40       95.10     48.97 o 
   6   5  15      281.67      367.89     66.71 o 
   7   5  15      600.13      538.62     67.91 o 
  -7   6  15      256.80      237.38     43.66 o 
  -6   6  15      100.72       82.78     33.44 o 
  -5   6  15      439.59      436.74     46.01 o 
  -4   6  15      167.50      171.51     31.90 o 
  -3   6  15      404.01      387.48     33.32 o 
  -2   6  15      371.65      376.27     32.96 o 
  -1   6  15      362.36      357.73     32.11 o 
   0   6  15        1.39       13.53     27.29 o 
   1   6  15      357.44      368.74     32.22 o 
   2   6  15      367.66      435.80     45.30 o 
   3   6  15      384.52      385.59     33.91 o 
   4   6  15      169.11      200.77     45.41 o 
   5   6  15      448.18      463.52     55.75 o 
   6   6  15       99.70       98.47     54.31 o 
   7   6  15      255.50      225.11     62.71 o 
  -7   7  15      461.16      453.70     41.36 o 
  -6   7  15      161.44      195.96     39.80 o 
  -5   7  15      281.83      308.28     45.25 o 
  -4   7  15      163.21      153.76     40.70 o 
  -3   7  15      407.79      414.61     33.76 o 
  -2   7  15      201.43      258.83     30.86 o 
  -1   7  15      583.05      544.21     34.35 o 
   0   7  15      141.09      151.08     30.29 o 
   1   7  15      568.19      544.43     35.22 o 
   2   7  15      199.62      245.71     44.11 o 
   3   7  15      403.29      407.99     49.38 o 
   4   7  15      155.70      191.30     47.26 o 
   5   7  15      292.65      301.69     54.29 o 
   6   7  15      160.72      211.39     56.22 o 
   7   7  15      464.82      395.00    108.12 o 
  -7   8  15      106.20      145.91     39.64 o 
  -6   8  15      102.00      183.39     41.43 o 
  -5   8  15      528.10      577.98     67.22 o 
  -4   8  15      153.73      145.97     41.98 o 
  -3   8  15      862.91      851.49     60.62 o 
  -2   8  15      688.25      673.26     37.59 o 
  -1   8  15       59.64      100.20     30.07 o 
   0   8  15     1887.21     1774.12     46.97 o 
   1   8  15       58.72       88.60     31.26 o 
   2   8  15      670.64      668.89     53.24 o 
   3   8  15      863.23      783.07     53.87 o 
   4   8  15      148.57      197.52     47.75 o 
   5   8  15      532.13      528.98     86.70 o 
   6   8  15       92.36      105.27     57.80 o 
   7   8  15      105.22      176.30     63.33 o 
  -6   9  15      317.01      277.91     49.78 o 
  -5   9  15       73.18       60.22     44.95 o 
  -4   9  15      794.71      776.22     51.90 o 
  -3   9  15       93.94       60.57     40.62 o 
  -2   9  15       19.05       45.46     39.22 o 
  -1   9  15       34.18       71.77     30.49 o 
   0   9  15      188.44      204.39     27.48 o 
   1   9  15       36.37       70.75     31.02 o 
   2   9  15       22.79       33.73     38.46 o 
   3   9  15       96.24       71.20     44.98 o 
   4   9  15      797.39      907.30     95.13 o 
   5   9  15       74.80      115.36     54.34 o 
   6   9  15      316.25      317.48     66.52 o 
  -6  10  15      391.51      431.42     70.12 o 
  -5  10  15       48.76      122.46     46.50 o 
  -4  10  15       51.55       72.89     43.79 o 
  -3  10  15     1457.67     1395.08     58.28 o 
  -2  10  15      567.44      598.12     49.11 o 
  -1  10  15      681.52      753.44     50.12 o 
   0  10  15      129.16      141.19     32.43 o 
   1  10  15      683.82      656.51     34.01 o 
   2  10  15      575.67      605.85     40.43 o 
   3  10  15     1467.50     1472.60     63.30 o 
   4  10  15       54.04      155.75     79.08 o 
   5  10  15       45.67      111.06     85.64 o 
   6  10  15      390.34      425.57     72.42 o 
  -5  11  15      345.91      392.31     69.48 o 
  -4  11  15      107.51       89.50     44.95 o 
  -3  11  15      167.23      175.05     45.35 o 
  -2  11  15      338.12      322.32     56.00 o 
  -1  11  15     1403.44     1287.59     58.24 o 
   0  11  15       71.07       89.61     42.61 o 
   1  11  15     1413.60     1320.94     48.61 o 
   2  11  15      339.34      317.52     39.91 o 
   3  11  15      169.33      138.07     42.64 o 
   4  11  15      107.60      121.89     59.44 o 
   5  11  15      339.93      419.50     68.49 o 
  -4  12  15       17.59       65.10     61.90 o 
  -3  12  15       29.40       36.01     59.09 o 
  -2  12  15      199.26      234.07     47.94 o 
  -1  12  15      223.71      215.29     49.79 o 
   0  12  15        0.64        6.41     43.70 o 
   1  12  15      224.12      230.75     46.93 o 
   2  12  15      198.07      256.46     40.88 o 
   3  12  15       24.63       60.16     44.66 o 
   4  12  15       18.08       30.00     58.72 o 
  -3  13  15       67.06       74.65     64.32 o 
  -2  13  15      175.89      230.79     65.50 o 
  -1  13  15       34.40       62.06     46.09 o 
   0  13  15      202.70      274.12     48.91 o 
   1  13  15       34.07       85.84     46.22 o 
   2  13  15      183.00      199.07     41.33 o 
   3  13  15       67.76       86.08     40.07 o 
  -2  14  15       89.17       59.92     64.48 o 
  -1  14  15      143.13      122.11     64.58 o 
   0  14  15      144.38      175.74     50.03 o 
   1  14  15      140.38      124.73     48.97 o 
   2  14  15       89.83       93.64     47.86 o 
   0   0  16      155.79      157.72     61.03 o 
   1   0  16      546.40      576.66     34.05 o 
   2   0  16        0.83       37.49     25.28 o 
   3   0  16       26.76       37.51     25.53 o 
   4   0  16      628.68      611.32     51.53 o 
   5   0  16       95.98      124.55     48.47 o 
   6   0  16      480.93      457.10     58.51 o 
   7   0  16       42.03       62.23     54.34 o 
   8   0  16        1.44       41.34     50.03 o 
  -8   1  16      116.17      168.97     53.32 o 
  -7   1  16       67.22      115.62     55.36 o 
  -6   1  16      100.10      143.16     44.49 o 
  -5   1  16       98.30       90.85     45.92 o 
  -4   1  16      914.54      894.91     36.71 o 
  -3   1  16      456.80      467.77     31.84 o 
  -2   1  16      697.38      745.17     51.02 o 
  -1   1  16      280.41      287.91     47.08 o 
   0   1  16      163.08      166.37     41.76 o 
   1   1  16      272.04      283.26     25.89 o 
   2   1  16      707.35      711.68     31.22 o 
   3   1  16      444.18      445.40     30.09 o 
   4   1  16      918.41      860.49     55.19 o 
   5   1  16       96.87      133.35     50.14 o 
   6   1  16       96.70       75.48     51.32 o 
   7   1  16       70.49       87.51     54.96 o 
   8   1  16      122.10      255.82     66.76 o 
  -8   2  16      137.45      141.59     52.03 o 
  -7   2  16        4.09       55.17     44.79 o 
  -6   2  16      201.59      214.42     44.85 o 
  -5   2  16       40.42       47.02     39.32 o 
  -4   2  16      258.32      261.02     28.74 o 
  -3   2  16      196.86      214.75     27.82 o 
  -2   2  16     1148.19     1167.57     45.96 o 
  -1   2  16       37.41       77.69     33.36 o 
   0   2  16       41.44       65.15     32.17 o 
   1   2  16       40.59       66.92     31.50 o 
   2   2  16     1140.95     1129.73     34.14 o 
   3   2  16      194.01      174.36     29.60 o 
   4   2  16      248.91      275.97     62.76 o 
   5   2  16       42.14       65.52     46.98 o 
   6   2  16      200.00      226.48     55.35 o 
   7   2  16        3.50       39.64     55.39 o 
   8   2  16      142.52      161.42     64.80 o 
  -7   3  16      395.09      419.35     52.43 o 
  -6   3  16      279.31      339.63     47.26 o 
  -5   3  16      685.01      630.15     34.93 o 
  -4   3  16      316.07      350.24     30.72 o 
  -3   3  16      851.56      857.25     38.48 o 
  -2   3  16      437.76      419.40     33.03 o 
  -1   3  16     2493.92     2477.75     49.78 o 
   0   3  16     1336.58     1399.32     47.98 o 
   1   3  16     2498.13     2474.03     56.35 o 
   2   3  16      433.16      441.56     28.68 o 
   3   3  16      846.95      762.61     36.05 o 
   4   3  16      312.29      315.08     46.69 o 
   5   3  16      691.63      654.88     55.88 o 
   6   3  16      276.73      281.33     56.95 o 
   7   3  16      397.54      414.47     63.87 o 
  -7   4  16      115.51      197.97     66.45 o 
  -6   4  16       13.45       15.90     35.84 o 
  -5   4  16      424.03      481.82     34.17 o 
  -4   4  16      424.31      441.35     35.65 o 
  -3   4  16      799.37      806.76     38.44 o 
  -2   4  16      283.49      312.18     31.66 o 
  -1   4  16       15.09       52.29     27.70 o 
   0   4  16     1473.90     1459.41     54.04 o 
   1   4  16       14.56       16.58     30.94 o 
   2   4  16      282.72      321.86     36.80 o 
   3   4  16      811.37      756.66     36.78 o 
   4   4  16      421.10      351.70     47.72 o 
   5   4  16      424.21      434.12     55.39 o 
   6   4  16       12.37       39.31     52.18 o 
   7   4  16      119.87      162.60     59.46 o 
  -7   5  16       11.85       59.98     51.00 o 
  -6   5  16       15.29       29.16     32.61 o 
  -5   5  16      293.48      325.01     32.94 o 
  -4   5  16      658.49      645.11     37.98 o 
  -3   5  16      142.28      140.87     30.74 o 
  -2   5  16      178.46      177.47     31.26 o 
  -1   5  16      156.98      163.55     30.04 o 
   0   5  16       28.19       17.57     29.40 o 
   1   5  16      154.79      184.50     35.23 o 
   2   5  16      171.13      149.83     40.31 o 
   3   5  16      143.39      153.44     30.70 o 
   4   5  16      658.10      704.48     53.57 o 
   5   5  16      297.70      340.99     54.02 o 
   6   5  16       15.54       45.52     52.02 o 
   7   5  16       12.86       48.69     60.78 o 
  -7   6  16      156.88      217.98     46.06 o 
  -6   6  16       17.20       21.75     32.63 o 
  -5   6  16      135.16      183.49     44.99 o 
  -4   6  16      421.71      366.01     35.35 o 
  -3   6  16      102.88      129.14     30.88 o 
  -2   6  16      783.12      766.67     38.02 o 
  -1   6  16     1509.03     1490.68     47.78 o 
   0   6  16      165.23      190.07     31.19 o 
   1   6  16     1504.15     1496.85     50.24 o 
   2   6  16      798.80      780.59     52.61 o 
   3   6  16      102.96      134.04     41.46 o 
   4   6  16      423.07      427.27     50.49 o 
   5   6  16      137.06      190.50     70.62 o 
   6   6  16       13.93       98.03     55.95 o 
   7   6  16      156.26      159.51     63.62 o 
  -7   7  16       68.94       52.69     42.88 o 
  -6   7  16       11.76       28.87     40.18 o 
  -5   7  16      353.74      380.84     54.12 o 
  -4   7  16       99.43      107.64     41.50 o 
  -3   7  16       74.18       64.94     30.52 o 
  -2   7  16       28.19       42.12     29.41 o 
  -1   7  16      125.72      136.21     31.32 o 
   0   7  16      357.42      332.69     33.89 o 
   1   7  16      131.21      160.07     31.96 o 
   2   7  16       31.90       35.36     41.95 o 
   3   7  16       70.68       69.63     42.89 o 
   4   7  16      104.33      167.15     73.31 o 
   5   7  16      357.77      394.85     56.13 o 
   6   7  16       11.21       -2.77     54.78 o 
   7   7  16       64.10       76.38     63.10 o 
  -6   8  16       48.67       52.38     46.58 o 
  -5   8  16       13.97       39.47     42.41 o 
  -4   8  16      439.44      489.89     48.62 o 
  -3   8  16      120.04       96.86     52.59 o 
  -2   8  16      112.16      117.75     31.26 o 
  -1   8  16       75.25       50.82     30.66 o 
   0   8  16       20.73       14.88     30.65 o 
   1   8  16       72.31       80.88     32.43 o 
   2   8  16      113.15      108.69     43.76 o 
   3   8  16      117.63      159.37     45.49 o 
   4   8  16      443.51      383.18     84.13 o 
   5   8  16       12.95       10.55     78.73 o 
   6   8  16       48.01       32.37     58.20 o 
  -6   9  16      102.32      136.83     49.83 o 
  -5   9  16      234.79      333.98     49.39 o 
  -4   9  16      145.83      114.54     43.61 o 
  -3   9  16      181.68      181.40     44.59 o 
  -2   9  16       78.52      107.20     42.97 o 
  -1   9  16      116.77      145.75     32.78 o 
   0   9  16      296.67      286.19     35.11 o 
   1   9  16      125.26      109.37     33.65 o 
   2   9  16       76.74      153.51     40.62 o 
   3   9  16      181.93      209.96     50.06 o 
   4   9  16      150.28      207.75     82.46 o 
   5   9  16      235.04      300.56     89.27 o 
   6   9  16      100.63       87.95     85.03 o 
  -5  10  16      163.01      247.50     49.97 o 
  -4  10  16      111.48      104.59     45.10 o 
  -3  10  16      216.08      276.13     48.09 o 
  -2  10  16      225.83      329.02     47.56 o 
  -1  10  16      221.28      239.66     44.23 o 
   0  10  16      149.92      174.76     44.27 o 
   1  10  16      220.80      256.14     31.84 o 
   2  10  16      234.14      268.75     38.17 o 
   3  10  16      225.05      231.06     53.58 o 
   4  10  16      110.59       72.70     83.01 o 
   5  10  16      164.57      298.90     93.20 o 
  -5  11  16       59.87        8.37     62.97 o 
  -4  11  16      411.87      386.36     51.43 o 
  -3  11  16      195.09      247.72     48.18 o 
  -2  11  16      364.63      432.53     50.55 o 
  -1  11  16       44.83       49.72     44.33 o 
   0  11  16        2.00       63.49     43.39 o 
   1  11  16       46.19       79.00     35.97 o 
   2  11  16      368.38      395.09     41.48 o 
   3  11  16      200.03      172.78     46.16 o 
   4  11  16      413.02      409.94     66.44 o 
   5  11  16       57.77       53.54     64.15 o 
  -4  12  16        0.71        1.69     63.83 o 
  -3  12  16      103.16      114.77     48.28 o 
  -2  12  16       48.35       90.95     47.21 o 
  -1  12  16      232.77      274.10     49.23 o 
   0  12  16      221.17      347.57     56.55 o 
   1  12  16      225.82      280.30     48.33 o 
   2  12  16       46.14      100.57     38.54 o 
   3  12  16      103.89      114.96     45.62 o 
   4  12  16        0.60       -0.73     58.01 o 
  -3  13  16      228.52      204.58     69.65 o 
  -2  13  16       84.17       96.15     65.79 o 
  -1  13  16      554.09      558.06     55.54 o 
   0  13  16      149.22      155.70     48.84 o 
   1  13  16      556.33      619.00     55.06 o 
   2  13  16       80.12       97.02     41.46 o 
   3  13  16      225.37      242.83     50.73 o 
  -1  14  16       11.63       29.47     92.88 o 
   0  14  16        5.60       28.17     49.87 o 
   1  14  16       10.80       84.02     50.24 o 
   1   0  17      119.49      126.30     29.84 o 
   2   0  17      285.22      277.57     28.80 o 
   3   0  17      694.49      689.47     33.73 o 
   4   0  17     1510.85     1483.57     53.90 o 
   5   0  17        1.08        0.15     46.19 o 
   6   0  17        8.28       30.54     49.12 o 
   7   0  17        2.59       10.06     56.85 o 
  -7   1  17      194.78      181.73     49.20 o 
  -6   1  17      324.70      357.48     47.23 o 
  -5   1  17      255.49      261.64     70.56 o 
  -4   1  17      787.58      780.99     37.17 o 
  -3   1  17      111.84      141.53     27.71 o 
  -2   1  17       47.05       64.48     31.81 o 
  -1   1  17       46.44       91.96     44.05 o 
   0   1  17        1.61       22.81     33.67 o 
   1   1  17       44.44       38.85     32.02 o 
   2   1  17       46.58       71.63     25.98 o 
   3   1  17      113.74      134.06     28.02 o 
   4   1  17      776.74      802.16     56.31 o 
   5   1  17      256.00      255.71     50.54 o 
   6   1  17      326.16      303.61     57.41 o 
   7   1  17      191.90      122.92     60.16 o 
  -7   2  17      182.08      212.97     51.62 o 
  -6   2  17       46.41       77.80     44.80 o 
  -5   2  17       52.26       78.56     36.24 o 
  -4   2  17      364.65      392.80     31.06 o 
  -3   2  17     1063.16     1012.73     35.64 o 
  -2   2  17      346.82      400.78     33.86 o 
  -1   2  17     1042.73     1076.29     47.40 o 
   0   2  17       54.32       82.81     34.66 o 
   1   2  17     1072.18     1061.74     46.09 o 
   2   2  17      338.32      351.76     28.88 o 
   3   2  17     1066.38     1002.02     52.94 o 
   4   2  17      369.83      342.12     48.28 o 
   5   2  17       56.78       51.73     47.63 o 
   6   2  17       48.08       52.74     51.66 o 
   7   2  17      181.11      139.57     60.34 o 
  -7   3  17      104.31      123.66     49.22 o 
  -6   3  17      100.56      127.55     38.30 o 
  -5   3  17     1093.58     1036.32     46.31 o 
  -4   3  17      531.64      528.86     33.72 o 
  -3   3  17       60.17      102.48     30.26 o 
  -2   3  17      512.33      530.25     35.66 o 
  -1   3  17     1070.47     1074.08     47.58 o 
   0   3  17     1806.08     1716.49     53.91 o 
   1   3  17     1051.24     1054.95     46.09 o 
   2   3  17      508.39      503.09     39.55 o 
   3   3  17       63.98       59.19     26.53 o 
   4   3  17      530.71      540.12     51.85 o 
   5   3  17     1113.21     1091.24     96.88 o 
   6   3  17       99.42      108.12     55.68 o 
   7   3  17      105.21      138.65     60.38 o 
  -7   4  17      222.76      234.64     55.32 o 
  -6   4  17       19.53       15.90     37.40 o 
  -5   4  17     1030.42     1042.25     40.53 o 
  -4   4  17      181.58      176.80     33.32 o 
  -3   4  17       94.38      107.38     32.76 o 
  -2   4  17       47.11       23.19     30.68 o 
  -1   4  17      936.51      967.27     40.07 o 
   0   4  17      408.61      436.94     40.52 o 
   1   4  17      963.92      941.71     45.67 o 
   2   4  17       50.51       79.20     34.69 o 
   3   4  17       92.52      126.71     39.30 o 
   4   4  17      178.01      182.15     46.29 o 
   5   4  17     1030.64      987.12    114.30 o 
   6   4  17       18.60       75.74     55.61 o 
   7   4  17      224.23      294.61     65.51 o 
  -7   5  17      268.59      288.33     55.94 o 
  -6   5  17      123.37       77.12     49.36 o 
  -5   5  17       90.54      104.87     32.02 o 
  -4   5  17     1536.05     1426.58     47.06 o 
  -3   5  17      137.20      170.13     33.35 o 
  -2   5  17       35.40       95.37     31.43 o 
  -1   5  17      172.70      178.84     32.31 o 
   0   5  17      840.73      850.11     38.95 o 
   1   5  17      174.00      168.90     36.13 o 
   2   5  17       34.71       62.36     33.78 o 
   3   5  17      136.52      170.99     41.92 o 
   4   5  17     1553.24     1566.75    105.92 o 
   5   5  17       92.17       94.10     51.67 o 
   6   5  17      115.18      114.42     58.15 o 
   7   5  17      268.79      255.29     63.55 o 
  -7   6  17       31.93       82.20     53.84 o 
  -6   6  17      100.53       85.08     41.29 o 
  -5   6  17      226.59      183.91     44.48 o 
  -4   6  17     1076.95     1019.12     43.09 o 
  -3   6  17      140.42      166.16     33.78 o 
  -2   6  17      512.72      484.72     36.85 o 
  -1   6  17      744.29      709.26     38.30 o 
   0   6  17        0.42       19.58     30.70 o 
   1   6  17      749.52      686.40     43.47 o 
   2   6  17      525.94      592.45     64.35 o 
   3   6  17      138.10      143.60     43.03 o 
   4   6  17     1075.94     1123.86     97.86 o 
   5   6  17      223.40      356.09     86.87 o 
   6   6  17      100.67      108.25     55.60 o 
   7   6  17       30.75       27.04     61.05 o 
  -6   7  17       77.84      100.69     42.48 o 
  -5   7  17      121.82      108.32     44.07 o 
  -4   7  17      615.82      605.58     50.50 o 
  -3   7  17      461.38      497.33     37.54 o 
  -2   7  17      432.78      489.34     36.84 o 
  -1   7  17       23.58       33.87     31.14 o 
   0   7  17     1427.15     1374.06     50.31 o 
   1   7  17       24.06       44.89     31.35 o 
   2   7  17      430.88      478.05     42.07 o 
   3   7  17      459.68      493.14     75.03 o 
   4   7  17      608.39      577.83     88.79 o 
   5   7  17      119.52      104.13     80.47 o 
   6   7  17       82.83      144.13     92.32 o 
  -6   8  17      323.35      303.15     50.84 o 
  -5   8  17       47.27       59.99     46.48 o 
  -4   8  17       48.07       57.73     42.89 o 
  -3   8  17      183.34      189.76     44.35 o 
  -2   8  17       91.45      106.70     32.74 o 
  -1   8  17      341.56      373.90     35.91 o 
   0   8  17      125.16      104.23     33.14 o 
   1   8  17      329.15      376.44     37.43 o 
   2   8  17       89.66      109.11     37.93 o 
   3   8  17      185.08      207.58     49.31 o 
   4   8  17       48.48      117.72     80.43 o 
   5   8  17       47.43       88.26     82.76 o 
   6   8  17      325.53      299.26     94.67 o 
  -5   9  17       86.65      156.85     48.25 o 
  -4   9  17      351.68      315.72     49.40 o 
  -3   9  17      289.25      236.37     46.51 o 
  -2   9  17      287.90      315.95     46.20 o 
  -1   9  17      507.30      487.78     49.01 o 
   0   9  17       41.67       59.75     33.10 o 
   1   9  17      500.66      490.05     39.56 o 
   2   9  17      287.15      296.23     42.75 o 
   3   9  17      299.13      263.14     51.30 o 
   4   9  17      349.04      430.62     92.57 o 
   5   9  17       86.42      133.97     85.86 o 
  -5  10  17       82.81       85.19     49.19 o 
  -4  10  17       20.38       40.25     45.64 o 
  -3  10  17       96.01      167.67     46.18 o 
  -2  10  17      572.65      583.66     52.36 o 
  -1  10  17      239.98      240.13     59.46 o 
   0  10  17        4.36       47.81     41.34 o 
   1  10  17      241.11      231.33     33.03 o 
   2  10  17      562.61      592.09     48.03 o 
   3  10  17       95.62      118.72     50.33 o 
   4  10  17       17.21      112.55     85.90 o 
   5  10  17       79.18       92.30     86.48 o 
  -4  11  17      175.88      205.81     50.62 o 
  -3  11  17      216.67      247.48     49.95 o 
  -2  11  17       68.85       67.33     46.96 o 
  -1  11  17      201.35      191.93     47.54 o 
   0  11  17     1189.42     1153.93     59.79 o 
   1  11  17      198.67      240.02     47.12 o 
   2  11  17       69.89      131.06     33.65 o 
   3  11  17      216.13      177.02     44.80 o 
   4  11  17      179.15      209.75     63.39 o 
  -3  12  17       18.11       41.65     48.97 o 
  -2  12  17      222.82      189.57     51.51 o 
  -1  12  17      115.91       98.63     50.28 o 
   0  12  17      496.53      532.55     54.20 o 
   1  12  17      119.99      143.62     47.76 o 
   2  12  17      231.38      329.15     43.63 o 
   3  12  17       17.21       41.63     46.25 o 
  -2  13  17       88.45      238.99     70.04 o 
  -1  13  17       49.32       61.98     50.09 o 
   0  13  17       55.91      103.45     50.86 o 
   1  13  17       51.24       77.84     49.60 o 
   2  13  17       90.57      113.07     49.32 o 
   0   0  18      364.38      432.17     71.58 o 
   1   0  18      387.54      417.98     51.25 o 
   2   0  18       75.24       94.09     27.41 o 
   3   0  18      871.88      842.28     45.00 o 
   4   0  18       18.22       45.68     38.10 o 
   5   0  18      575.67      546.75     56.64 o 
   6   0  18      265.81      230.43     58.27 o 
   7   0  18      358.47      393.01     53.40 o 
  -7   1  18      106.89      119.89     67.52 o 
  -6   1  18      782.00      691.38     56.18 o 
  -5   1  18      115.59      136.84     37.64 o 
  -4   1  18      201.63      177.46     40.33 o 
  -3   1  18      729.09      692.59     44.84 o 
  -2   1  18      977.40     1004.45     59.60 o 
  -1   1  18      150.17      184.72     46.94 o 
   0   1  18      217.47      249.43     38.79 o 
   1   1  18      154.51      190.57     37.03 o 
   2   1  18      981.52      999.92     45.95 o 
   3   1  18      744.48      686.81     43.07 o 
   4   1  18      198.55      216.76     41.18 o 
   5   1  18      110.20       90.75     49.28 o 
   6   1  18      793.15      787.67     65.40 o 
   7   1  18      104.98      101.83     56.60 o 
  -7   2  18       16.94       38.63     47.97 o 
  -6   2  18       41.23       67.48     38.64 o 
  -5   2  18      227.94      241.63     40.04 o 
  -4   2  18      673.20      698.23     35.42 o 
  -3   2  18      432.53      445.66     32.24 o 
  -2   2  18      320.22      372.23     41.22 o 
  -1   2  18      836.11      778.58     45.73 o 
   0   2  18       19.67       43.06     35.62 o 
   1   2  18      828.19      844.83     44.66 o 
   2   2  18      327.69      318.51     37.87 o 
   3   2  18      440.66      410.14     53.55 o 
   4   2  18      683.00      664.74     53.67 o 
   5   2  18      230.54      195.37     51.98 o 
   6   2  18       43.02       99.76     57.22 o 
   7   2  18       15.19       59.47     67.49 o 
  -7   3  18      225.06      249.32     44.97 o 
  -6   3  18       99.17       82.53     39.86 o 
  -5   3  18      327.02      314.18     40.69 o 
  -4   3  18       23.96       55.57     29.82 o 
  -3   3  18      335.39      351.79     35.28 o 
  -2   3  18       79.05       99.85     31.89 o 
  -1   3  18      581.97      602.32     43.31 o 
   0   3  18      478.43      509.81     48.38 o 
   1   3  18      594.44      560.71     42.36 o 
   2   3  18       81.00      109.31     36.72 o 
   3   3  18      335.90      359.32     53.97 o 
   4   3  18       24.10       35.03     45.33 o 
   5   3  18      333.56      385.11     56.34 o 
   6   3  18      107.16      145.25     56.44 o 
   7   3  18      225.18      256.91     68.24 o 
  -7   4  18      244.86      335.43     57.19 o 
  -6   4  18      161.21      209.68     41.75 o 
  -5   4  18      159.95      144.04     32.56 o 
  -4   4  18       96.90      120.47     33.54 o 
  -3   4  18      794.54      732.69     40.86 o 
  -2   4  18      132.97      159.80     32.85 o 
  -1   4  18      437.29      463.38     36.72 o 
   0   4  18      228.13      260.05     39.70 o 
   1   4  18      442.61      447.93     42.32 o 
   2   4  18      140.88      172.64     36.78 o 
   3   4  18      779.12      775.17     60.08 o 
   4   4  18      103.59      145.77     71.00 o 
   5   4  18      166.77      158.96     52.37 o 
   6   4  18      155.92      167.24     58.49 o 
   7   4  18      243.02      293.78     67.18 o 
  -6   5  18       90.49      103.65     51.30 o 
  -5   5  18      225.15      244.56     34.93 o 
  -4   5  18       30.65       77.78     34.27 o 
  -3   5  18      321.99      366.80     37.04 o 
  -2   5  18      458.47      466.75     37.48 o 
  -1   5  18      792.13      812.95     41.13 o 
   0   5  18      149.19      155.64     37.45 o 
   1   5  18      803.91      850.22     46.49 o 
   2   5  18      448.17      445.06     42.87 o 
   3   5  18      308.48      312.59     77.32 o 
   4   5  18       32.30       65.04     73.26 o 
   5   5  18      226.84      384.91     87.78 o 
   6   5  18       88.41      130.00     58.28 o 
  -6   6  18       78.57      116.58     52.95 o 
  -5   6  18      152.09      186.20     46.47 o 
  -4   6  18       12.37       51.35     33.47 o 
  -3   6  18      178.12      174.56     35.16 o 
  -2   6  18      163.90      183.00     34.21 o 
  -1   6  18       12.60       36.30     31.63 o 
   0   6  18      480.03      489.60     37.41 o 
   1   6  18       13.47       53.02     37.03 o 
   2   6  18      167.17      129.56     38.17 o 
   3   6  18      176.65      281.89     82.96 o 
   4   6  18       11.35        4.39     70.68 o 
   5   6  18      152.18      170.50     83.24 o 
   6   6  18       81.07      152.32     89.42 o 
  -6   7  18      250.05      248.11     45.78 o 
  -5   7  18      146.77      182.01     48.07 o 
  -4   7  18      505.08      520.39     50.66 o 
  -3   7  18      208.25      224.84     45.25 o 
  -2   7  18      577.30      559.26     39.19 o 
  -1   7  18     1136.15     1091.10     44.83 o 
   0   7  18      115.07      169.21     35.46 o 
   1   7  18     1122.66     1093.17     57.54 o 
   2   7  18      590.77      557.01     43.99 o 
   3   7  18      216.22      301.71     81.41 o 
   4   7  18      509.21      560.57     90.48 o 
   5   7  18      144.14      210.47     87.01 o 
   6   7  18      248.62      311.33    100.55 o 
  -5   8  18       71.95       79.04     48.18 o 
  -4   8  18      197.59      212.77     48.01 o 
  -3   8  18      478.36      496.30     51.68 o 
  -2   8  18      560.32      588.90     50.71 o 
  -1   8  18      370.43      383.71     38.20 o 
   0   8  18       26.79       68.79     33.67 o 
   1   8  18      369.53      418.06     39.25 o 
   2   8  18      548.99      569.51     47.12 o 
   3   8  18      489.23      534.15     90.84 o 
   4   8  18      197.79      223.01     86.27 o 
   5   8  18       70.78      118.85     87.38 o 
  -5   9  18      165.25      185.86     51.65 o 
  -4   9  18      400.64      441.06     52.25 o 
  -3   9  18      132.14      123.22     46.29 o 
  -2   9  18       25.23       62.63     44.99 o 
  -1   9  18      228.57      284.72     48.55 o 
   0   9  18       52.98      128.24     35.90 o 
   1   9  18      222.08      265.29     38.83 o 
   2   9  18       24.30       72.65     38.65 o 
   3   9  18      129.03      143.65     82.01 o 
   4   9  18      399.66      452.78     96.04 o 
   5   9  18      162.81      214.02     91.26 o 
  -4  10  18      109.22      124.14     49.35 o 
  -3  10  18       58.09       53.84     47.44 o 
  -2  10  18      161.37      125.56     46.73 o 
  -1  10  18       54.99       67.45     45.11 o 
   0  10  18      119.53      130.19     46.74 o 
   1  10  18       54.59      110.18     37.34 o 
   2  10  18      157.50      126.30     43.57 o 
   3  10  18       54.90       86.86     81.31 o 
   4  10  18      108.40      155.39     86.60 o 
  -3  11  18      201.90      218.25     52.96 o 
  -2  11  18       38.32       29.82     48.40 o 
  -1  11  18      162.51      188.60     49.35 o 
   0  11  18      163.17      171.44     49.21 o 
   1  11  18      166.18      211.85     49.13 o 
   2  11  18       36.81       63.08     38.25 o 
   3  11  18      192.73      258.39     62.72 o 
  -2  12  18      182.26      192.05     52.86 o 
  -1  12  18      303.92      292.28     52.68 o 
   0  12  18      167.54      280.86     52.91 o 
   1  12  18      292.85      325.04     53.90 o 
   2  12  18      182.42      149.93     49.93 o 
   1   0  19      192.95      180.68     50.51 o 
   2   0  19      102.60      159.13     38.25 o 
   3   0  19      143.08      201.62     39.58 o 
   4   0  19        2.88       18.90     39.24 o 
   5   0  19        1.80       17.57     41.48 o 
   6   0  19        0.30       13.30     56.04 o 
   7   0  19       65.50       90.92     51.26 o 
  -7   1  19      195.70      214.46     53.38 o 
  -6   1  19       84.57      116.00     41.74 o 
  -5   1  19      590.22      615.81     45.47 o 
  -4   1  19      347.25      411.41     44.60 o 
  -3   1  19       59.91       92.47     37.79 o 
  -2   1  19       18.61       47.02     35.09 o 
  -1   1  19      398.38      470.13     43.95 o 
   0   1  19      630.13      671.71     45.16 o 
   1   1  19      382.26      370.32     41.40 o 
   2   1  19       20.89       19.36     35.13 o 
   3   1  19       59.65       98.44     49.90 o 
   4   1  19      347.54      385.18     44.27 o 
   5   1  19      581.93      510.12     57.63 o 
   6   1  19       85.24       67.46     53.39 o 
   7   1  19      192.90      203.70     64.14 o 
  -6   2  19      232.37      223.10     42.76 o 
  -5   2  19       38.80       70.03     39.14 o 
  -4   2  19      142.35      199.14     38.15 o 
  -3   2  19      293.50      274.06     36.69 o 
  -2   2  19      362.87      470.27     52.89 o 
  -1   2  19      106.11      145.85     52.94 o 
   0   2  19      175.87      228.79     40.58 o 
   1   2  19      105.21      154.65     38.21 o 
   2   2  19      363.99      368.27     40.88 o 
   3   2  19      284.40      256.81     52.67 o 
   4   2  19      143.19      153.16     54.57 o 
   5   2  19       38.26       40.02     50.40 o 
   6   2  19      243.58      261.92     61.37 o 
  -6   3  19      124.67      142.44     42.56 o 
  -5   3  19      166.93      137.69     40.00 o 
  -4   3  19      499.62      490.71     35.75 o 
  -3   3  19      107.12      104.87     33.45 o 
  -2   3  19      295.32      285.15     42.76 o 
  -1   3  19      248.30      244.73     41.13 o 
   0   3  19      472.27      488.08     43.46 o 
   1   3  19      247.67      276.94     39.68 o 
   2   3  19      278.50      323.03     40.86 o 
   3   3  19      105.66      109.27     51.88 o 
   4   3  19      508.83      562.04     60.73 o 
   5   3  19      165.21      199.84     82.86 o 
   6   3  19      126.45      108.16     58.20 o 
  -6   4  19        3.97       60.78     41.32 o 
  -5   4  19      685.44      660.53     46.61 o 
  -4   4  19       76.11      133.47     33.25 o 
  -3   4  19       95.43       88.46     34.46 o 
  -2   4  19      103.05      106.71     33.80 o 
  -1   4  19      366.41      329.95     41.46 o 
   0   4  19       19.22       77.15     38.65 o 
   1   4  19      362.35      341.99     42.68 o 
   2   4  19      105.39      126.31     38.08 o 
   3   4  19       88.76       73.98     51.97 o 
   4   4  19       77.23      152.66     82.85 o 
   5   4  19      686.28      629.81     93.64 o 
   6   4  19        4.63       32.86     87.35 o 
  -6   5  19       58.38       83.42     51.53 o 
  -5   5  19      210.50      216.79     35.56 o 
  -4   5  19       10.48       35.94     34.81 o 
  -3   5  19      117.54      111.55     35.75 o 
  -2   5  19       54.32       66.26     34.00 o 
  -1   5  19      600.41      578.27     39.34 o 
   0   5  19      144.11      194.09     39.45 o 
   1   5  19      622.86      718.21     51.25 o 
   2   5  19       56.51       70.33     37.75 o 
   3   5  19      118.39      164.69     52.61 o 
   4   5  19       11.18       72.99     76.35 o 
   5   5  19      203.59      213.32     91.42 o 
   6   5  19       59.07      -13.03     89.94 o 
  -6   6  19      224.92      196.54     57.39 o 
  -5   6  19      435.53      459.89     52.67 o 
  -4   6  19       55.13       78.37     45.12 o 
  -3   6  19      609.31      596.71     42.40 o 
  -2   6  19       94.15      100.42     34.76 o 
  -1   6  19      198.86      234.87     36.89 o 
   0   6  19       37.49       37.82     38.12 o 
   1   6  19      205.42      268.20     42.83 o 
   2   6  19       95.49      137.91     40.17 o 
   3   6  19      611.53      605.34     61.45 o 
   4   6  19       53.98      118.35     79.50 o 
   5   6  19      434.96      503.11     94.95 o 
   6   6  19      222.56      203.50     93.72 o 
  -5   7  19       80.38      106.15     47.76 o 
  -4   7  19      108.58      103.13     47.85 o 
  -3   7  19      122.70      128.87     46.01 o 
  -2   7  19       26.16       83.63     34.48 o 
  -1   7  19      679.89      714.05     51.77 o 
   0   7  19      789.63      799.00     43.40 o 
   1   7  19      670.54      641.92     48.03 o 
   2   7  19       29.58       39.35     39.88 o 
   3   7  19      122.02      157.41     54.43 o 
   4   7  19      101.54      104.84     80.13 o 
   5   7  19       79.40       99.65     86.64 o 
  -5   8  19       87.30      151.54     50.96 o 
  -4   8  19      192.80      203.31     49.19 o 
  -3   8  19      172.16      210.29     48.40 o 
  -2   8  19      991.11      961.61     56.17 o 
  -1   8  19      101.30      152.77     36.35 o 
   0   8  19      270.25      280.41     38.57 o 
   1   8  19      101.80      127.16     41.85 o 
   2   8  19      980.20      918.46     54.52 o 
   3   8  19      174.86      179.94     56.82 o 
   4   8  19      196.70      271.62     93.44 o 
   5   8  19       85.95      169.46     91.26 o 
  -4   9  19      406.36      477.12     55.58 o 
  -3   9  19      292.16      310.36     51.68 o 
  -2   9  19       28.57       25.02     44.65 o 
  -1   9  19       67.61       85.94     45.71 o 
   0   9  19        3.44       63.08     36.84 o 
   1   9  19       64.95       80.40     36.39 o 
   2   9  19       28.15      116.91     42.92 o 
   3   9  19      290.57      452.29     95.00 o 
   4   9  19      404.14      603.44     99.99 o 
  -4  10  19       47.94       61.50     51.52 o 
  -3  10  19       32.89       73.47     49.34 o 
  -2  10  19      124.53       95.84     48.71 o 
  -1  10  19       56.06       79.04     47.14 o 
   0  10  19      380.34      368.46     51.71 o 
   1  10  19       57.63       85.72     38.57 o 
   2  10  19      125.01       96.45     44.58 o 
   3  10  19       37.28       75.15     86.64 o 
   4  10  19       46.38       95.13     91.45 o 
  -3  11  19       12.49       13.01     59.74 o 
  -2  11  19       85.13      110.02     50.78 o 
  -1  11  19      135.40      171.66     50.93 o 
   0  11  19        2.63       51.07     49.12 o 
   1  11  19      139.22      158.95     48.40 o 
   2  11  19       84.69       97.20     56.62 o 
   3  11  19       12.67       61.02     48.36 o 
  -1  12  19       81.38       31.78     51.20 o 
   0  12  19       55.06       82.88     51.01 o 
   1  12  19       77.76       78.15     51.67 o 
   0   0  20     1459.41     1537.96     99.54 o 
   1   0  20      243.71      299.27     41.72 o 
   2   0  20      389.22      456.74     42.87 o 
   3   0  20      244.77      201.62     53.15 o 
   4   0  20       29.59       71.53     53.57 o 
   5   0  20        2.39       45.62     45.33 o 
   6   0  20      499.96      534.73     54.55 o 
  -6   1  20      232.59      260.45     44.77 o 
  -5   1  20       18.81       56.78     39.06 o 
  -4   1  20       33.76       82.70     37.20 o 
  -3   1  20      414.65      440.00     48.15 o 
  -2   1  20      385.11      420.97     46.28 o 
  -1   1  20     1651.47     1619.88     59.45 o 
   0   1  20      209.22      198.50     40.94 o 
   1   1  20     1656.83     1538.94     77.74 o 
   2   1  20      394.35      443.36     44.14 o 
   3   1  20      402.78      517.73     59.79 o 
   4   1  20       35.99       87.37     53.94 o 
   5   1  20       17.88       53.53     54.19 o 
   6   1  20      233.95      240.97     60.10 o 
  -6   2  20       16.57       48.73     40.71 o 
  -5   2  20      278.58      290.71     42.80 o 
  -4   2  20       59.58       94.95     37.64 o 
  -3   2  20      990.77      978.04     45.02 o 
  -2   2  20      195.32      197.69     42.12 o 
  -1   2  20     1853.48     1850.80     61.69 o 
   0   2  20      525.72      557.30     46.28 o 
   1   2  20     1858.63     1889.91     60.02 o 
   2   2  20      196.92      202.83     40.97 o 
   3   2  20      993.94      980.35     68.33 o 
   4   2  20       60.07       88.12     53.53 o 
   5   2  20      275.29      276.56     62.35 o 
   6   2  20       15.40      -32.03     81.27 o 
  -6   3  20       81.62       82.17     43.07 o 
  -5   3  20       76.45      123.08     41.10 o 
  -4   3  20       95.57      135.44     38.61 o 
  -3   3  20      211.09      210.62     32.68 o 
  -2   3  20       58.72       84.41     41.05 o 
  -1   3  20      244.02      228.55     42.96 o 
   0   3  20      194.34      224.84     42.42 o 
   1   3  20      236.58      279.82     43.33 o 
   2   3  20       61.91       75.11     38.96 o 
   3   3  20      209.86      200.53     57.42 o 
   4   3  20       95.99       87.98     55.09 o 
   5   3  20       71.83       98.40     78.74 o 
   6   3  20       81.69       99.21     92.30 o 
  -6   4  20      198.36      214.72     54.14 o 
  -5   4  20      204.07      250.82     43.21 o 
  -4   4  20       51.47       92.90     33.88 o 
  -3   4  20      142.84      169.69     37.25 o 
  -2   4  20      327.81      332.12     38.86 o 
  -1   4  20      109.58      134.88     41.18 o 
   0   4  20     1267.75     1163.46     58.97 o 
   1   4  20      105.24      139.01     39.87 o 
   2   4  20      319.62      307.10     42.15 o 
   3   4  20      134.70      138.28     54.63 o 
   4   4  20       50.31       35.34     56.31 o 
   5   4  20      203.45      240.77     90.20 o 
   6   4  20      204.56      205.21     97.43 o 
  -5   5  20      377.07      373.07     54.57 o 
  -4   5  20      293.17      270.11     40.57 o 
  -3   5  20      294.43      361.88     40.45 o 
  -2   5  20      197.45      193.70     37.43 o 
  -1   5  20      125.44      106.71     41.66 o 
   0   5  20       21.37       70.60     39.09 o 
   1   5  20      129.17      149.52     40.52 o 
   2   5  20      191.54      181.73     41.10 o 
   3   5  20      291.91      350.37     60.84 o 
   4   5  20      306.85      324.46     62.87 o 
   5   5  20      378.03      444.19     95.56 o 
  -5   6  20      198.94      234.01     44.62 o 
  -4   6  20      196.99      162.63     48.69 o 
  -3   6  20      198.81      174.12     38.05 o 
  -2   6  20      467.09      498.45     42.26 o 
  -1   6  20      263.87      245.59     38.53 o 
   0   6  20       71.69       92.78     40.98 o 
   1   6  20      260.97      279.28     43.66 o 
   2   6  20      472.29      486.26     47.25 o 
   3   6  20      196.79      234.63     58.58 o 
   4   6  20      197.04      206.11     91.66 o 
   5   6  20      194.44      295.29     95.12 o 
  -5   7  20      416.22      416.57     55.34 o 
  -4   7  20      252.16      244.16     51.89 o 
  -3   7  20       73.95       97.66     46.45 o 
  -2   7  20       77.69      111.40     36.74 o 
  -1   7  20       22.00       46.05     36.34 o 
   0   7  20      401.24      383.80     46.69 o 
   1   7  20       19.86      103.85     41.18 o 
   2   7  20       73.15       91.27     41.78 o 
   3   7  20       70.07       31.05     53.65 o 
   4   7  20      251.49      336.85     93.20 o 
   5   7  20      415.85      504.88    101.04 o 
  -4   8  20      256.07      290.24     53.01 o 
  -3   8  20       84.15      124.49     49.65 o 
  -2   8  20       53.19       91.57     45.68 o 
  -1   8  20      236.93      267.16     39.80 o 
   0   8  20      237.85      307.95     40.88 o 
   1   8  20      238.71      320.37     46.15 o 
   2   8  20       56.83      100.04     42.50 o 
   3   8  20       86.88      181.49     61.16 o 
   4   8  20      250.49      305.60     92.80 o 
  -4   9  20      238.45      271.44     54.15 o 
  -3   9  20      163.12      119.93     50.41 o 
  -2   9  20      117.21      162.56     49.77 o 
  -1   9  20      259.08      339.89     51.13 o 
   0   9  20      105.65      142.86     39.12 o 
   1   9  20      263.68      337.74     47.64 o 
   2   9  20      115.26      137.45     43.30 o 
   3   9  20      160.12      258.03     60.88 o 
   4   9  20      237.46      203.86     93.95 o 
  -3  10  20        3.96       17.84     49.90 o 
  -2  10  20      241.70      305.10     53.92 o 
  -1  10  20        1.84       40.04     47.85 o 
   0  10  20      461.22      459.92     54.67 o 
   1  10  20        1.43       53.41     54.99 o 
   2  10  20      246.10      325.41     48.25 o 
   3  10  20        4.71       89.09     89.36 o 
  -1  11  20       15.75       31.69     50.34 o 
   0  11  20        6.28       33.12     51.10 o 
   1  11  20       16.59       55.16     50.28 o 
   1   0  21       84.03      147.62     41.30 o 
   2   0  21      163.81      194.84     51.83 o 
   3   0  21       24.72       48.25     51.76 o 
   4   0  21      126.26      166.71     58.56 o 
   5   0  21        0.73       56.76     55.04 o 
   6   0  21        2.25       46.85     44.08 o 
  -6   1  21      229.33      286.37     47.04 o 
  -5   1  21       23.08       64.84     42.39 o 
  -4   1  21       26.98       29.18     45.93 o 
  -3   1  21       57.24       87.92     45.16 o 
  -2   1  21      319.37      382.81     38.89 o 
  -1   1  21      114.25      145.77     44.28 o 
   0   1  21      241.54      229.66     43.92 o 
   1   1  21      117.74      201.36     42.02 o 
   2   1  21      328.43      379.34     45.09 o 
   3   1  21       56.34      147.48     55.60 o 
   4   1  21       27.52       98.02     58.65 o 
   5   1  21       23.50       32.09     59.38 o 
   6   1  21      228.40      327.67     69.38 o 
  -5   2  21      297.84      320.13     44.50 o 
  -4   2  21       51.25       85.79     38.66 o 
  -3   2  21      255.71      251.64     46.07 o 
  -2   2  21        4.68       73.64     43.70 o 
  -1   2  21      123.59      184.48     44.19 o 
   0   2  21      500.05      539.05     48.96 o 
   1   2  21      121.70      174.39     42.50 o 
   2   2  21        5.34       26.12     39.80 o 
   3   2  21      257.02      272.65     73.12 o 
   4   2  21       54.06       96.77     57.49 o 
   5   2  21      290.03      269.41     65.75 o 
  -5   3  21      404.13      459.70     46.36 o 
  -4   3  21       74.71       87.42     39.21 o 
  -3   3  21      226.08      247.98     39.90 o 
  -2   3  21       91.36       87.15     43.72 o 
  -1   3  21       30.18       80.46     42.79 o 
   0   3  21      611.74      616.60     61.59 o 
   1   3  21       32.35       32.82     39.92 o 
   2   3  21       91.55       94.60     40.90 o 
   3   3  21      224.21      284.94     78.50 o 
   4   3  21       74.46      145.35     57.61 o 
   5   3  21      400.04      452.61     69.86 o 
  -5   4  21      343.03      383.21     45.63 o 
  -4   4  21      514.34      569.18     44.88 o 
  -3   4  21      136.09      181.04     38.12 o 
  -2   4  21      657.12      654.96     50.44 o 
  -1   4  21      486.75      490.30     48.50 o 
   0   4  21      239.60      262.61     44.79 o 
   1   4  21      491.18      557.60     48.12 o 
   2   4  21      650.59      587.48     47.71 o 
   3   4  21      135.78      158.18     58.20 o 
   4   4  21      516.76      617.66     70.69 o 
   5   4  21      340.39      436.14     67.59 o 
  -5   5  21       63.11      109.83     52.98 o 
  -4   5  21      246.18      250.53     41.70 o 
  -3   5  21      286.67      332.66     41.98 o 
  -2   5  21      188.82      169.86     38.73 o 
  -1   5  21       96.28      127.52     42.81 o 
   0   5  21     2250.75     2254.38     67.89 o 
   1   5  21       97.26       81.19     40.78 o 
   2   5  21      195.23      176.85     42.85 o 
   3   5  21      289.27      283.40     62.79 o 
   4   5  21      248.08      197.08     63.32 o 
   5   5  21       63.71       68.09     88.40 o 
  -4   6  21      570.49      600.31     55.93 o 
  -3   6  21      280.56      330.90     42.08 o 
  -2   6  21      118.04      184.04     39.52 o 
  -1   6  21       31.29       41.14     42.46 o 
   0   6  21        0.87       47.42     42.70 o 
   1   6  21       31.82       80.18     41.29 o 
   2   6  21      117.82      119.39     43.13 o 
   3   6  21      279.29      342.21     64.50 o 
   4   6  21      578.75      730.84    134.08 o 
  -4   7  21      168.76      169.31     52.75 o 
  -3   7  21       26.38       49.18     47.72 o 
  -2   7  21       91.60       96.08     38.15 o 
  -1   7  21        6.82       54.27     37.81 o 
   0   7  21       60.43       75.73     43.95 o 
   1   7  21        6.10       57.10     43.88 o 
   2   7  21       88.12      139.49     46.10 o 
   3   7  21       25.97       37.99     57.41 o 
   4   7  21      168.74      199.69     64.37 o 
  -3   8  21       19.39       66.57     50.30 o 
  -2   8  21       53.98       76.86     48.66 o 
  -1   8  21      346.37      401.22     42.67 o 
   0   8  21      285.07      282.66     47.91 o 
   1   8  21      349.51      387.90     49.38 o 
   2   8  21       52.78       81.99     44.63 o 
   3   8  21       19.88       81.77     59.78 o 
  -3   9  21       16.46       32.11     49.72 o 
  -2   9  21       81.37      154.45     51.65 o 
  -1   9  21       47.63       90.38     50.13 o 
   0   9  21      694.29      689.15     57.35 o 
   1   9  21       47.66      129.63     45.31 o 
   2   9  21       81.49      139.33     46.72 o 
   3   9  21       15.04       47.31     60.53 o 
  -1  10  21      104.04      160.49     53.55 o 
   0  10  21        9.91       77.56     51.43 o 
   1  10  21      101.68      184.54     61.57 o 
   0   0  22      863.30      833.73     65.28 o 
   1   0  22     1174.09     1174.60     55.78 o 
   2   0  22       99.64      181.69     75.82 o 
   3   0  22        2.38       43.79     56.83 o 
   4   0  22       92.00      130.43     59.91 o 
   5   0  22        0.52       90.33     61.99 o 
  -5   1  22      168.14      180.05     52.77 o 
  -4   1  22      356.81      395.34     54.70 o 
  -3   1  22      357.97      351.28     51.41 o 
  -2   1  22       34.22       60.67     44.68 o 
  -1   1  22      534.25      520.05     50.70 o 
   0   1  22       14.61       65.83     43.06 o 
   1   1  22      532.43      591.17     49.48 o 
   2   1  22       38.03       72.97     55.57 o 
   3   1  22      359.91      417.87     64.82 o 
   4   1  22      367.10      415.44     65.94 o 
   5   1  22      162.57      272.89     65.98 o 
  -5   2  22      320.89      317.49     54.18 o 
  -4   2  22      119.27      198.83     49.92 o 
  -3   2  22      537.29      530.35     54.19 o 
  -2   2  22      702.55      691.03     54.91 o 
  -1   2  22       44.91       52.95     43.15 o 
   0   2  22      644.93      534.61     49.50 o 
   1   2  22       47.71      105.08     43.43 o 
   2   2  22      717.56      811.30     68.98 o 
   3   2  22      544.32      485.70     65.41 o 
   4   2  22      122.67      156.21     62.15 o 
   5   2  22      313.99      363.52     67.56 o 
  -5   3  22      483.35      451.92     47.84 o 
  -4   3  22      171.07      212.44     50.27 o 
  -3   3  22      192.02      137.61     48.56 o 
  -2   3  22       20.34       68.49     46.42 o 
  -1   3  22      171.31      231.36     46.26 o 
   0   3  22     1582.92     1534.69     61.18 o 
   1   3  22      165.24      154.88     44.88 o 
   2   3  22       21.69       86.25     56.67 o 
   3   3  22      191.44      134.45     59.50 o 
   4   3  22      171.68      156.02     63.34 o 
   5   3  22      482.63      454.91     70.70 o 
  -4   4  22      566.74      510.69     47.39 o 
  -3   4  22      303.74      362.35     52.13 o 
  -2   4  22      211.22      205.16     47.38 o 
  -1   4  22      110.21      171.04     45.81 o 
   0   4  22       28.29       63.61     42.97 o 
   1   4  22      113.86       91.35     44.96 o 
   2   4  22      214.14      264.34     60.36 o 
   3   4  22      294.28      303.14     66.32 o 
   4   4  22      579.11      634.03     72.68 o 
  -4   5  22      222.27      237.30     44.68 o 
  -3   5  22       19.51       48.51     39.54 o 
  -2   5  22       98.13       80.09     46.39 o 
  -1   5  22       14.33      -13.05     43.91 o 
   0   5  22        2.49       63.19     44.47 o 
   1   5  22       14.72        8.79     43.53 o 
   2   5  22       95.29      155.25     58.98 o 
   3   5  22       16.74       15.07     60.12 o 
   4   5  22      221.50      270.41     66.19 o 
  -4   6  22      222.26      247.52     52.91 o 
  -3   6  22       89.15       67.01     40.17 o 
  -2   6  22       20.53       70.82     39.45 o 
  -1   6  22       11.62       86.64     53.96 o 
   0   6  22     1456.73     1507.99     62.45 o 
   1   6  22       13.25       54.06     44.30 o 
   2   6  22       18.77       17.06     55.50 o 
   3   6  22       88.36      127.86     63.52 o 
   4   6  22      220.52      152.82     63.82 o 
  -3   7  22      130.60      117.75     50.80 o 
  -2   7  22        1.02       21.14     39.47 o 
  -1   7  22      108.48       81.82     46.41 o 
   0   7  22       35.32      109.59     45.71 o 
   1   7  22      111.56      132.25     46.01 o 
   2   7  22        0.58       30.97     58.04 o 
   3   7  22      136.30      127.64     62.48 o 
  -2   8  22      261.68      261.19     53.63 o 
  -1   8  22      166.69      242.66     52.80 o 
   0   8  22       57.84       55.12     46.04 o 
   1   8  22      167.87      270.22     49.74 o 
   2   8  22      260.07      294.11    117.56 o 
  -1   9  22      351.06      361.56     56.71 o 
   0   9  22      635.41      600.81     71.53 o 
   1   9  22      344.71      332.87     51.63 o 
   1   0  23       17.80       82.03     39.33 o 
   2   0  23       11.63       51.67     57.41 o 
   3   0  23       15.15       53.86     88.67 o 
   4   0  23        9.89       60.57     61.04 o 
  -4   1  23        5.80       43.60     53.65 o 
  -3   1  23       26.22       99.74     49.85 o 
  -2   1  23       80.22       76.31     47.29 o 
  -1   1  23      206.91      197.69     49.71 o 
   0   1  23       10.22       83.64     45.20 o 
   1   1  23      197.34      231.29     47.50 o 
   2   1  23       77.20       81.14     58.43 o 
   3   1  23       26.57       51.85     59.30 o 
   4   1  23        6.45        6.53     62.92 o 
  -4   2  23        8.05       52.30     50.50 o 
  -3   2  23       24.98      119.72     49.59 o 
  -2   2  23       42.87      125.11     48.30 o 
  -1   2  23        1.87       43.51     46.01 o 
   0   2  23       34.70       69.19     45.32 o 
   1   2  23        1.63       -5.73     44.76 o 
   2   2  23       39.37       29.08     56.29 o 
   3   2  23       26.99       79.69     59.35 o 
   4   2  23        7.16       19.36     63.62 o 
  -4   3  23      470.43      449.92     55.62 o 
  -3   3  23       83.73      107.13     49.10 o 
  -2   3  23        1.50       21.65     48.19 o 
  -1   3  23      262.76      248.65     48.98 o 
   0   3  23      190.30      233.76     48.59 o 
   1   3  23      261.37      256.40     48.99 o 
   2   3  23        1.28       25.28     60.59 o 
   3   3  23       83.60       73.97     62.43 o 
   4   3  23      475.30      450.95     71.18 o 
  -4   4  23       88.93       81.46     50.81 o 
  -3   4  23       19.70       30.51     47.96 o 
  -2   4  23      263.83      291.61     51.59 o 
  -1   4  23      172.02      150.88     49.08 o 
   0   4  23     1147.42     1202.43     61.39 o 
   1   4  23      173.83      162.37     47.51 o 
   2   4  23      270.51      313.29     64.65 o 
   3   4  23       18.76      104.98     63.10 o 
   4   4  23       89.21       81.53     63.63 o 
  -3   5  23       51.08      100.55     49.00 o 
  -2   5  23      260.19      308.69     51.62 o 
  -1   5  23      726.53      681.92     59.05 o 
   0   5  23      131.52      143.24     47.54 o 
   1   5  23      736.22      679.36     54.72 o 
   2   5  23      260.76      249.54     63.85 o 
   3   5  23       50.83       91.11     62.10 o 
  -3   6  23       19.38       90.96     52.16 o 
  -2   6  23       35.96       73.23     48.48 o 
  -1   6  23      178.25      137.97     48.11 o 
   0   6  23        0.01       64.27     47.55 o 
   1   6  23      177.01      153.32     48.18 o 
   2   6  23       36.94       47.08     59.77 o 
   3   6  23       23.63       86.39     63.68 o 
  -2   7  23      279.94      282.41     54.38 o 
  -1   7  23      291.42      296.18     50.96 o 
   0   7  23       32.08       42.64     46.89 o 
   1   7  23      289.60      323.41     51.75 o 
   2   7  23      277.59      315.37     65.96 o 
  -1   8  23       66.97       33.42     62.01 o 
   0   8  23       33.42       66.65     47.86 o 
   1   8  23       66.37      101.23     47.98 o 
   0   0  24     1042.19     1030.27     72.72 o 
   1   0  24      431.74      467.21     45.88 o 
   2   0  24       18.91       49.74     50.67 o 
   3   0  24      337.56      382.72     55.65 o 
  -3   1  24      545.82      530.98     57.56 o 
  -2   1  24      270.91      278.97     54.23 o 
  -1   1  24      182.07      217.84     42.53 o 
   0   1  24       39.23       78.20     46.89 o 
   1   1  24      185.82      220.62     51.81 o 
   2   1  24      273.77      343.69     65.15 o 
   3   1  24      536.29      529.83     72.33 o 
  -3   2  24       96.63      118.80     51.60 o 
  -2   2  24      189.39      266.54     53.19 o 
  -1   2  24      247.07      274.16     51.86 o 
   0   2  24       45.80       83.38     48.29 o 
   1   2  24      241.53      220.07     49.60 o 
   2   2  24      181.79      136.33     63.41 o 
   3   2  24       93.64       88.32     65.26 o 
  -3   3  24      211.94      185.69     53.41 o 
  -2   3  24      260.25      305.00     53.99 o 
  -1   3  24      132.21      125.96     50.89 o 
   0   3  24      226.64      264.45     51.15 o 
   1   3  24      128.91      175.65     50.45 o 
   2   3  24      262.61      275.34     65.99 o 
   3   3  24      213.52      148.51     63.76 o 
  -3   4  24      184.80      309.75     55.81 o 
  -2   4  24       29.18       75.53     49.67 o 
  -1   4  24      207.38      296.86     52.71 o 
   0   4  24       26.75      100.87     49.32 o 
   1   4  24      200.80      171.13     49.01 o 
   2   4  24       29.77       47.58     61.06 o 
   3   4  24      191.90      286.10     69.71 o 
  -2   5  24       43.00       75.25     51.02 o 
  -1   5  24      118.19      167.44     51.38 o 
   0   5  24      187.96      299.40     52.62 o 
   1   5  24      119.57      200.48     50.39 o 
   2   5  24       45.17      103.91     64.34 o 
  -1   6  24       63.32      103.38     48.78 o 
   0   6  24       44.05       99.82     46.82 o 
   1   6  24       58.90      101.59     47.63 o 
   1   0  25       92.48      136.78     42.95 o 
   2   0  25       71.22      186.46     54.87 o 
  -2   1  25        9.71       20.37     51.38 o 
  -1   1  25       14.83       80.19     42.92 o 
   0   1  25      362.97      390.79     57.36 o 
   1   1  25       15.28       39.37     62.26 o 
   2   1  25       10.81       47.95     64.26 o 
  -2   2  25       80.56       70.11     51.93 o 
  -1   2  25      379.08      435.39     55.85 o 
   0   2  25       51.64       38.45     47.99 o 
   1   2  25      366.47      319.16     51.64 o 
   2   2  25       83.28       76.48     64.30 o 
  -1   3  25      149.86      129.01     51.50 o 
   0   3  25        4.15       65.39     49.02 o 
   1   3  25      150.81      119.04     51.57 o 
  -1   4  25      120.51      145.60     51.88 o 
   0   4  25       47.12       61.21     50.43 o 
   1   4  25      114.71       88.61     51.17 o 
                                                 
